# Supplementary material for: Division of labour between PP2A-B56 isoforms at the centromere and kinetochore
Source: eLife. 2019 Mar 4;8:e42619. doi: 10.7554/eLife.42619 (PMC6398977; doi:10.7554/eLife.42619)
Supplement: Source data 1. — This files contains the raw data and statistical values from all the graphs displayed in Figures 1–6; Figure 1—figure supplements 2, 4 and 5; Figure 2—figure supplement 1; Figure 3—figure supplement 2; Figure 5—figure supplements 1 and 2; Figure 6—figure supplement 1. [file elife-42619-data1.xlsx]

## Sheet: Figure 1
Figure 1B	(for each lineplot experiment the average values are displayed from 50 KT pairs from a total of 10 cells)
		B56α					B56β					B56γ1					B56γ3					B56βδ					B56ɛ
	Exp 1	µm	B56α	SGO2	CENP-C		µm	B56β	SGO2	CENP-C		µm	B56γ1	SGO2	CENP-C		µm	B56γ3	SGO2	CENP-C		µm	B56βδ	SGO2	CENP-C		µm	B56ɛ	SGO2	CENP-C
		0	0.21322	0.0591124	0.11344		0	0.415002	0.11705	0.152327		0	0.545753	0.116799	0.14443		0	0.518023	0.0812518	0.132581		0	0.54573	0.0524489	0.12513		0	0.435674	0.0916399	0.159771
		0.0645	0.315877	0.0827331	0.308378		0.0645	0.528635	0.151381	0.372608		0.0645	0.723145	0.168893	0.354985		0.0645	0.709708	0.135292	0.35411		0.0645	0.693609	0.0787533	0.314375		0.0645	0.522876	0.127514	0.37136
		0.129	0.441048	0.120465	0.640132		0.129	0.659176	0.205497	0.703932		0.129	0.889796	0.236332	0.671639		0.129	0.902761	0.210984	0.686722		0.129	0.848039	0.119402	0.615062		0.129	0.620959	0.182889	0.673547
		0.1935	0.545088	0.181494	0.934872		0.1935	0.772307	0.288748	0.968724		0.1935	0.957953	0.324081	0.954385		0.1935	0.989192	0.304438	0.963824		0.1935	0.934456	0.182848	0.888134		0.1935	0.700756	0.263301	0.924235
		0.258	0.617797	0.278524	0.970203		0.258	0.851422	0.414455	0.93742		0.258	0.899177	0.446533	0.977227		0.258	0.932495	0.421109	0.961302		0.258	0.911139	0.281133	0.942169		0.258	0.747853	0.379696	0.923763
		0.3225	0.69241	0.432905	0.709156		0.3225	0.900705	0.581815	0.665178		0.3225	0.778939	0.610204	0.744186		0.3225	0.800847	0.583254	0.701621		0.3225	0.805728	0.432228	0.756844		0.3225	0.797302	0.552952	0.710521
		0.387	0.799968	0.641911	0.392937		0.387	0.935575	0.76831	0.380146		0.387	0.66869	0.785378	0.4448		0.387	0.683446	0.758788	0.392461		0.387	0.680933	0.64506	0.483737		0.387	0.868696	0.767241	0.455249
		0.4515	0.911399	0.860855	0.189018		0.4515	0.942988	0.921765	0.221764		0.4515	0.602879	0.905967	0.249088		0.4515	0.621354	0.908181	0.200551		0.4515	0.588527	0.858518	0.280529		0.4515	0.940576	0.945108	0.290624
		0.516	0.967381	0.987397	0.12516		0.516	0.91181	0.977052	0.210792		0.516	0.57748	0.934594	0.201512		0.516	0.601323	0.957307	0.153822		0.516	0.549159	0.961552	0.20474		0.516	0.967235	0.983488	0.270203
		0.5805	0.927885	0.948874	0.174966		0.5805	0.846543	0.890033	0.346759		0.5805	0.596738	0.839563	0.287353		0.5805	0.613981	0.874926	0.229463		0.5805	0.5635	0.894347	0.259555		0.5805	0.928874	0.87229	0.392361
		0.645	0.842425	0.780063	0.336873		0.645	0.787207	0.715295	0.603842		0.645	0.661407	0.670393	0.482181		0.645	0.662181	0.709584	0.406979		0.645	0.619887	0.715439	0.43544		0.645	0.842374	0.666204	0.615956
		0.7095	0.762972	0.58189	0.577666		0.7095	0.756426	0.532416	0.858178		0.7095	0.761618	0.504474	0.708443		0.7095	0.743492	0.544159	0.631661		0.7095	0.702985	0.533342	0.679494		0.7095	0.765359	0.471324	0.816473
		0.774	0.698238	0.414006	0.797813		0.774	0.749959	0.384799	0.932792		0.774	0.857933	0.381857	0.844485		0.774	0.824148	0.405563	0.801056		0.774	0.797857	0.388515	0.872924		0.774	0.715427	0.327829	0.871294
		0.8385	0.624865	0.283024	0.859913		0.8385	0.731974	0.288279	0.777423		0.8385	0.888975	0.299016	0.802357		0.8385	0.866331	0.29838	0.817236		0.8385	0.878252	0.276214	0.896603		0.8385	0.67838	0.241967	0.766784
		0.903	0.524533	0.188182	0.735549		0.903	0.667082	0.223508	0.506696		0.903	0.824453	0.232282	0.612262		0.903	0.842838	0.226814	0.675484		0.903	0.887954	0.188324	0.726491		0.903	0.635728	0.188894	0.56458
		0.9675	0.411071	0.126743	0.512622		0.9675	0.554936	0.169672	0.262703		0.9675	0.709947	0.177755	0.401426		0.9675	0.765739	0.178164	0.460358		0.9675	0.82752	0.125878	0.490223		0.9675	0.582922	0.14891	0.35304
		1.032	0.240709	0.0770961	0.268194		1.032	0.399854	0.130372	0.117823		1.032	0.50079	0.121241	0.201747		1.032	0.556707	0.110814	0.245095		1.032	0.562391	0.0728014	0.237791		1.032	0.449419	0.0833633	0.177105
	Exp 2	µm	B56α	SGO2	CENP-C		µm	B56β	SGO2	CENP-C		µm	B56γ1	SGO2	CENP-C		µm	B56γ3	SGO2	CENP-C		µm	B56βδ	SGO2	CENP-C		µm	B56ɛ	SGO2	CENP-C
		0	0.330961	0.0588593	0.241123		0	0.59283	0.0821975	0.181563		0	0.560663	0.0549134	0.256876		0	0.688835	0.0514014	0.218246		0	0.756857	0.0684849	0.197043		0	0.411857	0.0596759	0.199398
		0.0645	0.420261	0.0993589	0.521336		0.0645	0.72551	0.137388	0.420908		0.0645	0.772921	0.0900563	0.555818		0.0645	0.829604	0.0920891	0.484275		0.0645	0.871606	0.11276	0.45122		0.0645	0.518739	0.0976551	0.443636
		0.129	0.504771	0.158482	0.836599		0.129	0.837762	0.222227	0.739733		0.129	0.951377	0.141785	0.867243		0.129	0.912385	0.153697	0.79601		0.129	0.942156	0.180458	0.771069		0.129	0.61453	0.152822	0.763478
		0.1935	0.583085	0.243143	0.976699		0.1935	0.896675	0.34105	0.952728		0.1935	0.983252	0.215522	0.979755		0.1935	0.898438	0.240632	0.959784		0.1935	0.939892	0.273645	0.959645		0.1935	0.678579	0.231055	0.966236
		0.258	0.670364	0.367827	0.827927		0.258	0.904424	0.491881	0.867697		0.258	0.859223	0.332129	0.797317		0.258	0.825474	0.363594	0.826682		0.258	0.882791	0.401981	0.877014		0.258	0.722818	0.346352	0.8847
		0.3225	0.782557	0.542993	0.529108		0.3225	0.888334	0.658623	0.584199		0.3225	0.69278	0.504478	0.49131		0.3225	0.753058	0.534511	0.528201		0.3225	0.805096	0.576859	0.590082		0.3225	0.775749	0.514435	0.605107
		0.387	0.904397	0.753401	0.278115		0.387	0.881284	0.820059	0.308063		0.387	0.574186	0.724454	0.247304		0.387	0.70473	0.733972	0.269306		0.387	0.736385	0.772642	0.305314		0.387	0.852411	0.726269	0.330393
		0.4515	0.975578	0.927463	0.146447		0.4515	0.891437	0.926626	0.159441		0.4515	0.517016	0.919114	0.132125		0.4515	0.688965	0.901204	0.141656		0.4515	0.690397	0.914167	0.143795		0.4515	0.925991	0.915134	0.172178
		0.516	0.955211	0.972961	0.118912		0.516	0.901371	0.933725	0.139243		0.516	0.50094	0.99241	0.123167		0.516	0.701808	0.96853	0.127795		0.516	0.674102	0.95049	0.101694		0.516	0.951625	0.986031	0.129344
		0.5805	0.871113	0.873226	0.178929		0.5805	0.902841	0.838987	0.238612		0.5805	0.518123	0.902169	0.212865		0.5805	0.745172	0.902917	0.206656		0.5805	0.695362	0.858066	0.163692		0.5805	0.909575	0.888289	0.18564
		0.645	0.778669	0.691666	0.342506		0.645	0.888091	0.672847	0.464333		0.645	0.581332	0.703841	0.408638		0.645	0.817262	0.736784	0.380228		0.645	0.754406	0.693351	0.33821		0.645	0.831387	0.68852	0.351152
		0.7095	0.707218	0.508242	0.594143		0.7095	0.871244	0.504603	0.753917		0.7095	0.69274	0.496424	0.659958		0.7095	0.895882	0.540657	0.627772		0.7095	0.836746	0.520128	0.598154		0.7095	0.756292	0.478641	0.603081
		0.774	0.645845	0.360746	0.831864		0.774	0.836632	0.354512	0.933662		0.774	0.817359	0.337402	0.85464		0.774	0.930691	0.373962	0.840841		0.774	0.907267	0.374091	0.829674		0.774	0.703955	0.325372	0.843356
		0.8385	0.569158	0.25273	0.912126		0.8385	0.773351	0.245174	0.891196		0.8385	0.888671	0.226459	0.864329		0.8385	0.903216	0.260095	0.907197		0.8385	0.924528	0.266499	0.875992		0.8385	0.641282	0.22365	0.903842
		0.903	0.470765	0.16839	0.76986		0.903	0.674487	0.165697	0.673793		0.903	0.851672	0.157278	0.689114		0.903	0.821136	0.184093	0.771063		0.903	0.874492	0.190955	0.713742		0.903	0.562123	0.159548	0.764724
		0.9675	0.381599	0.109652	0.516307		0.9675	0.592585	0.116007	0.442441		0.9675	0.730489	0.114648	0.44045		0.9675	0.716884	0.131043	0.509437		0.9675	0.795367	0.141964	0.47729		0.9675	0.464193	0.111831	0.505519
		1.032	0.311299	0.079679	0.322456		1.032	0.456206	0.0777822	0.23821		1.032	0.605406	0.102309	0.287605		1.032	0.655979	0.0975311	0.322567		1.032	0.711838	0.123256	0.282552		1.032	0.435355	0.0878226	0.343301
	Exp 3	µm	B56α	SGO2	CENP-C		µm	B56β	SGO2	CENP-C		µm	B56γ1	SGO2	CENP-C		µm	B56γ3	SGO2	CENP-C		µm	B56βδ	SGO2	CENP-C		µm	B56ɛ	SGO2	CENP-C
		0	0.358186	0.0522606	0.240479		0	0.500153	0.0450188	0.224783		0	0.608391	0.0306507	0.200681		0	0.564489	0.0742071	0.19086		0	0.606917	0.0485554	0.183565		0	0.310435	0.0313001	0.2313
		0.0645	0.474449	0.0879132	0.511878		0.0645	0.713284	0.0735092	0.479342		0.0645	0.802317	0.0509394	0.453784		0.0645	0.774056	0.140951	0.44001		0.0645	0.819334	0.0919354	0.441682		0.0645	0.411478	0.0577113	0.504087
		0.129	0.577812	0.138714	0.826115		0.129	0.881316	0.121626	0.784677		0.129	0.944065	0.0943217	0.782214		0.129	0.930737	0.236078	0.766123		0.129	0.952509	0.160985	0.782176		0.129	0.516105	0.1054	0.826038
		0.1935	0.651381	0.217774	0.988839		0.1935	0.91587	0.196574	0.953697		0.1935	0.957599	0.174093	0.977504		0.1935	0.953579	0.355027	0.972694		0.1935	0.937395	0.263739	0.986793		0.1935	0.593644	0.188103	0.968535
		0.258	0.716948	0.347078	0.877535		0.258	0.834405	0.306339	0.861631		0.258	0.85529	0.306802	0.893525		0.258	0.845319	0.491805	0.895331		0.258	0.809783	0.417818	0.874082		0.258	0.651697	0.318992	0.829748
		0.3225	0.803333	0.535374	0.582548		0.3225	0.732564	0.46157	0.582779		0.3225	0.728135	0.491809	0.604062		0.3225	0.69728	0.641701	0.60737		0.3225	0.662661	0.621703	0.573013		0.3225	0.723271	0.508584	0.527987
		0.387	0.905719	0.759111	0.317068		0.387	0.673869	0.657701	0.316186		0.387	0.640759	0.709123	0.328646		0.387	0.583628	0.788843	0.322672		0.387	0.560545	0.832868	0.29816		0.387	0.828118	0.731658	0.273677
		0.4515	0.973726	0.938618	0.174364		0.4515	0.661554	0.852358	0.163763		0.4515	0.597393	0.890649	0.166363		0.4515	0.524732	0.893286	0.168158		0.4515	0.51085	0.974122	0.151068		0.4515	0.935158	0.914659	0.149598
		0.516	0.968066	0.990799	0.152007		0.516	0.664312	0.956985	0.119399		0.516	0.590473	0.970921	0.115515		0.516	0.511419	0.916666	0.139588		0.516	0.505739	0.965789	0.13018		0.516	0.978604	0.97166	0.140637
		0.5805	0.89441	0.891088	0.23026		0.5805	0.666315	0.907248	0.161738		0.5805	0.615883	0.912719	0.151701		0.5805	0.547082	0.866311	0.22031		0.5805	0.551365	0.817741	0.227466		0.5805	0.928087	0.872769	0.23151
		0.645	0.799499	0.699384	0.400959		0.645	0.684947	0.731903	0.297244		0.645	0.678796	0.748828	0.277726		0.645	0.628859	0.774768	0.404018		0.645	0.64291	0.61606	0.437812		0.645	0.833206	0.680723	0.415747
		0.7095	0.72277	0.493661	0.637809		0.7095	0.739446	0.531036	0.524963		0.7095	0.777601	0.552423	0.499519		0.7095	0.742707	0.6729	0.641538		0.7095	0.755705	0.437004	0.697224		0.7095	0.737795	0.473656	0.648262
		0.774	0.67264	0.336446	0.839908		0.774	0.805705	0.363043	0.779373		0.774	0.880929	0.382578	0.761082		0.774	0.855612	0.556583	0.835957		0.774	0.845856	0.312415	0.867147		0.774	0.660615	0.310457	0.834932
		0.8385	0.608734	0.231215	0.890804		0.8385	0.824921	0.247302	0.928027		0.8385	0.931775	0.257518	0.922376		0.8385	0.903006	0.427738	0.872075		0.8385	0.865742	0.227064	0.849578		0.8385	0.577634	0.198381	0.85943
		0.903	0.513813	0.16117	0.763761		0.903	0.75823	0.17471	0.867471		0.903	0.891014	0.171941	0.877711		0.903	0.845885	0.310081	0.734175		0.903	0.793138	0.162331	0.666104		0.903	0.478441	0.126724	0.704988
		0.9675	0.412441	0.114903	0.544174		0.9675	0.617808	0.129508	0.63312		0.9675	0.772151	0.115474	0.650477		0.9675	0.709554	0.21389	0.519317		0.9675	0.668572	0.112433	0.425386		0.9675	0.378015	0.0815484	0.47011
		1.032	0.343874	0.0845274	0.353947		1.032	0.48283	0.101863	0.381977		1.032	0.621848	0.0762858	0.391028		1.032	0.56398	0.148985	0.31905		1.032	0.526739	0.0743574	0.235206		1.032	0.323574	0.069487	0.308937
	Mean	B56α					B56β					B56γ1					B56γ3					B56δ					B56ɛ
		µm	B56α	SGO2	CENP-C		µm	B56β	SGO2	CENP-C		µm	B56γ1	SGO2	CENP-C		µm	B56γ3	SGO2	CENP-C		µm	B56δ	SGO2	CENP-C		µm	B56ɛ	SGO2	CENP-C
		0	0.300789	0.0567441	0.198347		0	0.502662	0.0814222	0.186224		0	0.571602	0.0674543	0.200662		0	0.590449	0.0689535	0.180562		0	0.636501	0.0564964	0.168579		0	0.385989	0.060872	0.196823
		0.0645	0.403529	0.0900017	0.447197		0.0645	0.65581	0.12076	0.424286		0.0645	0.766128	0.103296	0.454862		0.0645	0.771123	0.122777	0.426132		0.0645	0.79485	0.0944827	0.402426		0.0645	0.484364	0.0942934	0.439694
		0.129	0.507877	0.139221	0.767615		0.129	0.792751	0.183117	0.742781		0.129	0.928412	0.157479	0.773699		0.129	0.915294	0.200253	0.749618		0.129	0.914235	0.153615	0.722769		0.129	0.583865	0.147037	0.754354
		0.1935	0.593185	0.214137	0.966803		0.1935	0.861617	0.275457	0.958383		0.1935	0.966268	0.237899	0.970548		0.1935	0.94707	0.300032	0.965434		0.1935	0.937248	0.240077	0.944857		0.1935	0.65766	0.227486	0.953002
		0.258	0.66837	0.331143	0.891889		0.258	0.863417	0.404225	0.888916		0.258	0.87123	0.361821	0.889356		0.258	0.867763	0.425503	0.894438		0.258	0.867904	0.366977	0.897755		0.258	0.707456	0.348347	0.879404
		0.3225	0.759433	0.503757	0.606937		0.3225	0.840534	0.567336	0.610719		0.3225	0.733285	0.535497	0.613186		0.3225	0.750395	0.586489	0.612397		0.3225	0.757828	0.543597	0.63998		0.3225	0.765441	0.525324	0.614538
		0.387	0.870028	0.718141	0.329373		0.387	0.830243	0.74869	0.334798		0.387	0.627878	0.739652	0.34025		0.387	0.657268	0.760534	0.328146		0.387	0.659288	0.75019	0.362404		0.387	0.849741	0.741723	0.353106
		0.4515	0.953568	0.908979	0.169943		0.4515	0.831993	0.90025	0.181656		0.4515	0.57243	0.905243	0.182525		0.4515	0.611683	0.90089	0.170121		0.4515	0.596591	0.915602	0.191798		0.4515	0.933909	0.924967	0.204133
		0.516	0.963552	0.983719	0.132026		0.516	0.825831	0.955921	0.156478		0.516	0.556298	0.965975	0.146731		0.516	0.60485	0.947501	0.140402		0.516	0.576333	0.959277	0.145538		0.516	0.965821	0.980393	0.180061
		0.5805	0.897803	0.904396	0.194718		0.5805	0.805233	0.878756	0.249036		0.5805	0.576915	0.884817	0.217306		0.5805	0.635412	0.881385	0.21881		0.5805	0.603409	0.856718	0.216904		0.5805	0.922179	0.877783	0.269837
		0.645	0.806864	0.723705	0.360112		0.645	0.786748	0.706682	0.45514		0.645	0.640512	0.707688	0.389515		0.645	0.702767	0.740379	0.397075		0.645	0.672401	0.67495	0.40382		0.645	0.835656	0.678483	0.460952
		0.7095	0.730987	0.527931	0.603206		0.7095	0.789039	0.522685	0.712352		0.7095	0.743986	0.517774	0.62264		0.7095	0.794027	0.585905	0.633657		0.7095	0.765145	0.496825	0.65829		0.7095	0.753149	0.47454	0.689272
		0.774	0.672241	0.370399	0.823195		0.774	0.797432	0.367451	0.881942		0.774	0.852074	0.367279	0.820069		0.774	0.87015	0.445369	0.825951		0.774	0.850327	0.35834	0.856582		0.774	0.693332	0.32122	0.849861
		0.8385	0.600919	0.255656	0.887614		0.8385	0.776749	0.260251	0.865549		0.8385	0.903141	0.260998	0.863021		0.8385	0.890851	0.328738	0.865503		0.8385	0.889507	0.256592	0.874058		0.8385	0.632432	0.221333	0.843352
		0.903	0.503037	0.17258	0.75639		0.903	0.699933	0.187972	0.682653		0.903	0.855713	0.187167	0.726362		0.903	0.83662	0.240329	0.726908		0.903	0.851861	0.180536	0.702112		0.903	0.558764	0.158389	0.678097
		0.9675	0.401704	0.117099	0.524368		0.9675	0.588443	0.138396	0.446088		0.9675	0.737529	0.135959	0.497451		0.9675	0.730726	0.174366	0.49637		0.9675	0.763819	0.126758	0.464299		0.9675	0.475043	0.114096	0.44289
		1.032	0.298627	0.0804342	0.314866		1.032	0.446297	0.103339	0.246003		1.032	0.576015	0.0999454	0.29346		1.032	0.592222	0.11911	0.29557		1.032	0.600322	0.0901382	0.25185		1.032	0.402783	0.0802243	0.276448
	St Dev	B56α					B56β					B56γ1					B56γ3					B56δ					B56ɛ
		µm	B56α	SGO2	CENP-C		µm	B56β	SGO2	CENP-C		µm	B56γ1	SGO2	CENP-C		µm	B56γ3	SGO2	CENP-C		µm	B56δ	SGO2	CENP-C		µm	B56ɛ	SGO2	CENP-C
		0	0.0770488	0.00388488	0.0735322		0	0.0889406	0.036022	0.0364523		0	0.0327205	0.0444221	0.056223		0	0.0883156	0.0156033	0.0437509		0	0.108628	0.0105633	0.038227		0	0.0665064	0.0301877	0.0358342
		0.0645	0.0805992	0.00850736	0.120314		0.0645	0.110306	0.0415139	0.0534467		0.0645	0.0400211	0.0600812	0.100421		0.0645	0.0600021	0.0267271	0.0661828		0.0645	0.0914899	0.0171456	0.076403		0.0645	0.0631552	0.0350225	0.0664515
		0.129	0.0684352	0.0190136	0.110528		0.129	0.117711	0.0539058	0.0404585		0.129	0.0336425	0.0722941	0.0980797		0.129	0.0142128	0.0422258	0.0564825		0.129	0.0575603	0.0311881	0.0934418		0.129	0.0587697	0.0390671	0.0766535
		0.1935	0.0538613	0.0309851	0.0283116		0.1935	0.0779382	0.0731491	0.00896878		0.1935	0.0147097	0.0774577	0.0140429		0.1935	0.045726	0.0573247	0.00660357		0.1935	0.00272133	0.0498087	0.0509651		0.1935	0.0565371	0.0377259	0.0249394
		0.258	0.0496058	0.0467352	0.072216		0.258	0.0365178	0.0931931	0.0421148		0.258	0.0242821	0.0744471	0.0900275		0.258	0.0569311	0.0642185	0.0673142		0.258	0.0522919	0.0747639	0.0384915		0.258	0.0498848	0.0304014	0.0472305
		0.3225	0.058966	0.0614782	0.0924683		0.3225	0.0937093	0.0993214	0.0471686		0.3225	0.0433097	0.0650073	0.126685		0.3225	0.0518348	0.0536684	0.0868191		0.3225	0.0824182	0.0990199	0.101567		0.3225	0.0380767	0.0241046	0.0916315
		0.387	0.0606771	0.066079	0.0583918		0.387	0.138117	0.0829383	0.0394813		0.387	0.048551	0.0403349	0.099258		0.387	0.064656	0.0274771	0.0617602		0.387	0.0898961	0.0958962	0.105139		0.387	0.0204202	0.022263	0.0928929
		0.4515	0.0365309	0.0420481	0.0216269		0.4515	0.149838	0.0415465	0.0348019		0.4515	0.0480679	0.0142464	0.060133		0.4515	0.0825423	0.00745244	0.0294966		0.4515	0.0900446	0.0578154	0.0769298		0.4515	0.00737226	0.0174439	0.075749
		0.516	0.00723222	0.00947031	0.0175833		0.516	0.139977	0.021683	0.0480724		0.516	0.0483796	0.0292235	0.0475952		0.516	0.0952433	0.027287	0.0130322		0.516	0.087409	0.00789888	0.0532119		0.516	0.0135452	0.0076691	0.0782692
		0.5805	0.0285378	0.0395408	0.0308439		0.5805	0.123556	0.0355004	0.0929503		0.5805	0.0518069	0.0395446	0.0679349		0.5805	0.100769	0.0191383	0.0114773		0.5805	0.0798643	0.0383205	0.0487968		0.5805	0.0109221	0.00910202	0.108559
		0.645	0.0325099	0.0489604	0.0354858		0.645	0.101573	0.0304554	0.153506		0.645	0.0519834	0.0393588	0.10356		0.645	0.100545	0.0327406	0.0146648		0.645	0.0719451	0.052182	0.0568329		0.645	0.00588899	0.0113256	0.138068
		0.7095	0.0287707	0.0472949	0.0310791		0.7095	0.0716959	0.0156746	0.170452		0.7095	0.0450943	0.0302761	0.109347		0.7095	0.0882101	0.0753598	0.00709652		0.7095	0.0673785	0.0522258	0.052829		0.7095	0.0140483	0.00373748	0.112452
		0.774	0.0261992	0.0396707	0.0223466		0.774	0.0439251	0.015617	0.0888288		0.774	0.0321876	0.0258769	0.0513357		0.774	0.054739	0.0976012	0.0216977		0.774	0.054842	0.040421	0.0234809		0.774	0.0289086	0.00940102	0.0190338
		0.8385	0.0286636	0.0260284	0.0262522		0.8385	0.0465663	0.0242957	0.0785093		0.8385	0.0247989	0.0364036	0.0600204		0.8385	0.0212353	0.0878476	0.045339		0.8385	0.0309675	0.0260295	0.0235724		0.8385	0.050953	0.0218852	0.0699296
		0.903	0.0284578	0.013985	0.0183043		0.903	0.0506224	0.0311035	0.180551		0.903	0.0334641	0.039753	0.136588		0.903	0.0134958	0.0640724	0.048202		0.903	0.0512992	0.0158209	0.0318291		0.903	0.0786975	0.0311014	0.102746
		0.9675	0.0174246	0.00875448	0.0172518		0.9675	0.0316403	0.0279142	0.185235		0.9675	0.0316936	0.0361987	0.133953		0.9675	0.0305433	0.0415541	0.0315766		0.9675	0.084039	0.0147848	0.0343149		0.9675	0.102883	0.0337378	0.0798009
		1.032	0.0527371	0.00377278	0.0433773		1.032	0.0423662	0.0263259	0.132249		1.032	0.0656628	0.0225706	0.0947761		1.032	0.0553346	0.0267114	0.0437485		1.032	0.0982067	0.0286912	0.0266202		1.032	0.0689565	0.00956234	0.0877322
Figure 1C	(50 cells were scored in each experiment)
								t-test with Welch's correction
% cells with ≥1 split centromere		Exp1	Exp2	Exp3	Mean	StDev		p value
	siGAP	6	6	4	5.33333	1.1547
	siB56all	26	30	32	29.3333	3.05505
	siB56agde	24	32	30	28.6667	4.16333		0.835 (v siB56all)
	siB56bgde	8	8	8	8	0		0.0068 (v siB56all)
Figure 1D	(the cumulative mitotic exit is calculated from 50 cells)
	Time	siControl	siB56pool	siB56pool (except B56γ)	siB56pool (except B56α)
	0	0	0	0	0
	4	0	0	0	0
	8	4	0	0	0
	12	4	0	4	0
	16	4	0	10	0
	20	10	0	18	0
	24	10	0	24	0
	28	14	2	32	0
	32	20	2	38	6
	36	22	2	44	6
	40	26	4	48	6
	44	34	4	50	6
	48	38	4	50	10
	52	40	6	50	12
	56	42	6	50	12
	60	46	6	52	12
	64	46	6	54	14
	68	46	6	54	14
	72	46	6	54	14
	76	46	6	56	14
	80	48	6	56	14
	84	48	6	56	14
	88	48	6	56	14
	92	48	6	58	14
	96	48	6	58	14
	100	48	6	58	14
	104	48	6	58	14
	108	48	6	58	14
	112	48	6	58	14
	116	48	6	58	14
	120	48	6	58	14
	124	48	6	60	14
	128	48	6	60	14
	132	50	6	60	14
	136	50	6	60	14
	140	50	6	60	14
	144	50	6	60	14
	148	50	6	60	14
	152	50	6	62	14
	156	50	6	62	14
	160	50	6	62	14
	164	50	6	62	14
	168	50	6	62	14
	172	50	6	62	14
	176	50	6	62	14
	180	50	6	62	14
	184	50	6	62	14
	188	50	6	62	14
	192	50	6	62	14
	196	50	6	62	14
	200	50	6	62	14
	204	50	6	62	14
	208	50	6	62	14
	212	50	6	62	14
	216	52	6	62	14
	220	52	6	62	14
	224	52	6	62	14
	228	52	6	62	14
	232	52	6	62	14
	236	52	6	62	14
	240	52	6	62	14
	244	52	6	62	14
	248	52	6	62	14
	252	52	6	62	14
	256	52	6	62	14
	260	54	6	62	14
	264	54	6	62	14
	268	54	6	62	14
	272	54	6	62	14
	276	54	6	62	14
	280	54	6	62	14
	284	54	6	62	14
	288	54	6	62	14
	292	54	6	62	14
	296	54	6	62	14
	300	54	6	62	14
	304	54	6	62	14
	308	54	6	62	14
	312	56	6	62	14
	316	56	6	62	14
	320	56	6	62	14
	324	58	6	62	14
	328	58	6	62	14
	332	58	6	62	14
	336	58	6	62	14
	340	58	6	62	14
	344	58	6	62	14
	348	58	6	62	14
	352	58	6	62	14
	356	58	6	62	14
	360	58	6	62	14
	364	58	6	62	14
	368	58	6	62	14
	372	58	6	62	14
	376	58	6	62	14
	380	58	6	62	16
	384	58	6	62	16
	388	58	6	62	16
	392	58	6	62	16
	396	58	6	62	16
	400	58	6	62	16
Figure 1F	(for each experiment the average values are displayed from 10 cells for each timepoint below and raw data points from each experiment are displayed to the right)
	Exp 1		0'	2.5'	5'	10'	20'	30'			siControl	0'	2.5'	5'	10'	20'	30'		siB56pool	0'	2.5'	5'	10'	20'	30'		siB56pool (except B56γ)	0'	2.5'	5'	10'	20'	30'		siB56pool (except B56α)	0'	2.5'	5'	10'	20'	30'
		siControl	1	0.294562	0.207652	0.095673	0.0549143	0.0776367			Exp 1	0.835177	0.0984281	0.118064	0.0118655		0.0596884		Exp 1	0.94282	1.62293	0.35083	0.218997	0.111403	0.0360022		Exp 1	0.81595	0.085043	0.0228927	0.00468139	0.0456274	0.0209677		Exp 1	0.961723	1.07185	1.2339	0.0119639	0.0288065	0.0661321
		siB56pool	1.62439	0.600381	0.276961	0.295619	0.0590957	0.111529				0.888948	0.116284	0.0495298	0.0580249		0.00572218			0.815256	0.0542561	1.10946	0.243927	0.0299564	0.0310243			0.693498	0.146279	0.0671542	-0.0065643	0.0771468	0.0177623			0.812777	0.225196	0.0438153	0.0653124	0.0543328	0.0423866
		siB56pool (except B56γ)	0.327077	0.10638	0.0700076	0.0151779	0.0185315					0.704472	0.120921	0.121117	0.0319448		0.0233006			1.43514	0.786546	0.952235	0.042846	0.0625247	0.0722125			0.753244	0.16095	0.0662639	0.0103631	0.0374894	0.0502727			0.977828	1.4965	0.0976343	0.0890114	0.0515672	0.597732
		siB56pool (except B56α)	1.05352	0.506796	0.216435	0.131561	0.0931532	0.0397348				1.13287	0.249033	0.0471019	0.0409101		0.0219676			2.23626	0.778202	1.21125	0.30973	0.194726	0.890489			0.982012	0.151512	0.0832705	0.0139865	-0.0108766	0.0201747			1.38669	0.16337	1.11743	0.0990209	0.0514675	0.692573
												0.836311	0.124831	0.1088	0.0740003		0.0100537			1.63217	1.34276	0.859337	0.158736	0.0224955	0.103981			0.867394	0.136034	0.0695301	0.0178382	-0.0085662	0.0717471			1.16124	0.904151	0.368498	0.044283	0.0136859	0.023136
	Exp 2		0'	2.5'	5'	10'	20'	30'				0.703839	0.130511	0.103698	0.0565947		0.0253831			1.2737	1.00164	0.0433567	0.499434	0.0717335	0.24661			0.859517	0.153958	0.150598	0.0173952	0.120978	0.117432			1.39912	1.00899	0.264557	0.00527975	0.0798852	0.0343179
		siControl	1	0.376584	0.219351	0.117931	0.0620902	0.0709554				1.18791	0.186043	0.0121813	0.0173076		0.0568671			1.5279	1.14296	1.1352	0.449813	0.0149755	0.0265914			0.632904	0.46925	0.164405	0.00923855	0.0368079	0.00147451			0.995539	1.39758	0.504434	0.0407779	0.0240538	0.819888
		siB56pool	1.49975	0.829759	0.567788	0.358141	0.202001	0.273096				0.989215	0.0585231	0.0212166	0.0325097		0.0951956			1.001	0.222618	0.527552	1.09381	0.120668	0.272712			0.629647	0.0712917	0.217817	0.055035	0.0263326	0.00322762			0.896498	0.834912	0.328238	0.157293	0.0453271	0.0414109
		siB56pool (except B56γ)	0.615582	0.223595	0.127305	0.0616525	0.0409763	0.0521228				1.3668	0.633709	0.0755455	0.0505874		0.0253082			1.35984	0.737379	0.241077	0.144232	0.0263757	0.125798			0.63584	0.244268	0.123711	0.0399939	0.00293427	0.0899263			1.16325	0.0656831	0.604607	0.0474062	0.0148091	0.0195989
		siB56pool (except B56α)	1.16999	0.684667	0.462774	0.30298	0.175837	0.0690835				1.35445	0.219969	0.07243	0.0234166		0.122577			1.75204	1.3439	0.45304	0.103878	0.622762	0.0830012			0.812067	0.250187	0.0565696	0.0404249	0.193147	-0.0022369			1.5253	0.324172	0.580362	0.0520416	0.120487	0.047293
											Exp 2	1.34098	0.502353	0.235144	0.0703782	0.1199	0.0960872		Exp 2	0.936638	1.05076	0.777314	0.446335	0.0710609	0.0509201		Exp 2	0.723814	0.156535	0.115484	0.204603	0.0452929	0.0660887		Exp 2	1.16365	0.631035	0.693426	0.386878	1.13476	0.0371348
	Exp 3		0'	2.5'	5'	10'	20'	30'				0.891686	0.422726	0.267546	0.100309	0.0874177	0.0399251			0.829829	1.04677	0.972241	0.154873	0.135902	0.10585			0.95218	0.322809	0.251098	0.0707669	0.0538686	0.0332681			1.52671	0.421042	0.215082	0.784044	0.729326	0.0601413
		siControl	1	0.193825	0.0729684	0.0397162		0.0446063				1.17543	0.313312	0.166326	0.165951	0.0525851	0.052102			1.60931	1.18525	0.476083	0.651761	1.05295	1.15745			0.720338	0.312361	0.227262	0.0402443	0.020961	0.0277178			0.950715	0.722579	1.29864	0.961903	0.151055	0.159047
		siB56pool	1.39761	0.903319	0.688334	0.326541	0.127762	0.188842				1.06896	0.486693	0.152635	0.423269	0.0611085	0.0383375			1.2013	0.357023	1.08447	0.309117	0.282716	0.127994			0.915316	0.267796	0.256915	0.110228	0.0933292	0.0360281			1.63322	1.30211	0.935451	0.727591	0.0143481	0.143296
		siB56pool (except B56γ)	0.768207	0.186877	0.102221	0.0202392	0.052102	0.0390748				0.976233	0.208157	0.145666	0.138675	0.040733	0.0708439			1.10508	1.2973	0.0975251	0.116214	0.104982	0.959989			1.12019	0.496695	0.142662	0.0636291	0.0362346	0.139352			1.2928	1.02636	0.415759	0.492011	0.0358317	0.0988165
		siB56pool (except B56α)	1.128	0.74924	0.514348	0.061239	0.0484422	0.238447				0.647665	0.277432	0.382094	0.0927572	0.0631341	0.0361404			1.12992	0.961247	0.0710251	0.547036	0.188426	0.472084			1.05035	0.421276	0.323823	0.136062	0.0675344	0.03734			1.16862	1.07051	0.542925	0.155595	0.162415	0.0258194
												0.927582	0.425386	0.290805	0.0829084	0.0506663	0.0411975			1.61035	1.045	1.11194	0.402499	0.249879	0.968312			1.06531	0.19804	0.121433	0.0877604	0.0455134	0.050716			1.27382	1.13774	0.506966	0.535931	0.133996	0.10857
			0'	2.5'	5'	10'	20'	30'				1.06111	0.113732	0.129328	0.102803	0.0328079	0.0511113			2.15137	1.35842	1.38615	0.205094	0.510327	0.205808			1.06071	0.227373	0.0905708	0.151577	0.137981	0.0392737			0.973384	1.49093	1.11768	0.0291029	0.120115	0.0738379
	Means	siControl	1	0.288324	0.166657	0.0844399	0.0585022	0.0643995				0.996178	1.17105	0.175238	0.148514	0.0683055	0.178207			1.19099	0.928653	1.51946	0.36714	0.168864	0.0690058			0.599326	0.562289	0.140141	0.175419	0.0827483	0.0390263			2.18229	0.76033	1.1205	0.280829	0.0559392	0.0946065
		siB56pool	1.50725	0.77782	0.511028	0.326767	0.12962	0.191156				0.914176	0.66521	0.365717	0.076319	0.116003	0.0387882			1.98624	1.36094	1.08995	1.00656	0.683961	0.229227			0.833335	0.442928	0.176626	0.0409813	0.0507476	0.052417			0.699357	0.06273	0.244697	0.390109	0.0474223	0.183052
		siB56pool (except B56γ)	0.570289	0.172284	0.0998444	0.0323565	0.0372033	0.0455988			Exp 3	0.999399	0.163014	0.628032	0.0424921	0.0664303	0.0353407		Exp 3	1.97023	0.745758	0.068914	0.0412532	0.0992254			Exp 3	0.356818	0.0794381	0.0316647	0.00078765	0.00449128			Exp 3	1.4295	0.693965	0.135758	0.0217618	0.0156457	0.00873034
		siB56pool (except B56α)	1.11717	0.646901	0.397852	0.16526	0.105811	0.115755				0.980799	0.232626	0.249274	0.0897401	0.0532322	0.0482812			0.947723	0.179661	0.292132	0.360524	0.0327884	0.0149031			0.600528	0.118082	0.0297271	0.00527934	0.00814061				1.27889	0.128469	0.501805	0.118899	0.0193774	0.241515
												0.547757	0.360163	0.0421092	0.119419	0.0158075	0.0119471			2.19258		0.208336	0.657805	0.0402841	0.109504			0.237841	0.0133957	0.0345289		0.0194989				0.951485	0.339681	0.097365	0.0763269	0.0142404	0.0573016
			0'	2.5'	5'	10'	20'	30'				0.6767	0.228743	0.26916	0.114099	0.0151307	0.0708353			1.93767	0.701173	0.110873	0.110993	0.0850817	0.0091223			0.285177	0.0933104	0.0594612	-0.0035636	0.0162865				1.13306	0.6029	0.159572	0.146692	0.0199728	0.0209493
	St Dev	siControl	0	0.091539	0.0813473	0.040299	0.00507415	0.0174639				1.27731	0.36916	0.23574	0.0836811	0.0873342	0.0686528			1.8885	0.624067	0.839182	0.0789156	0.0650555	0.0426318			0.363768	0.179395	0.0561668	-0.0001015	0.0290356				1.0535	0.631097	0.112918	0.0395964	0.750618	0.00016812
		siB56pool	0.113576	0.158007	0.211479	0.0312617	0.071471	0.0808086				1.11406	0.278155	0.107451	0.146585	0.0174959	0.338309			1.36186	0.671472	0.326171	0.799077	0.0248821	0.692347			0.17593	0.145444	0.187135	0.0481627	0.0212511				1.28563	0.872789	0.086999	0.0482348	0.039651	0.0130613
		siB56pool (except B56γ)	0.224026	0.0599547	0.0287223	0.0254969	0.0171003	0.00922628				1.01269	0.277749	0.123765	0.0289448	0.0674052	0.0213085			1.17632	0.125791	0.244766	0.241328	0.0680139	-0.0005931			0.532059	0.172593	0.0663252	0.0233356	0.026346				0.559419	0.226206	0.0550861	0.109858	0.00999578	-0.0251245
		siB56pool (except B56α)	0.0589842	0.125557	0.159214	0.124344	0.0646338	0.107263				1.98364	0.227583	0.200549	0.149194	0.0608763	0.0845182			1.41939	0.716206	0.0328792	0.222419	0.0659749	0.0672347			0.341363	0.0608252	0.106487	0.0175294	0.0307372				0.914267	0.355356	0.162553	0.384362	0.0184538	0.0118888
												0.530912	0.733495	0.130703	0.108671	0.138247	0.0773342			2.16969	0.648362	0.0184832	0.148257	0.0466243	0.0108984			0.256067	0.114329	0.0755796	0.0358066	0.00950294				0.845459	0.677744	0.431687	0.182462	0.0268106	0.0380693
			0'	2.5'	5'	10'	20'	30'				0.876742	0.0749368	0.0897348	0.0739039	0.0271837	0.0198407			1.17996	0.99094	0.627872		0.0630261	0.0577087			0.121217	0.0869867	0.0530009	0.00936483	0.0200253				1.08399	0.539757	0.420612	0.18742	0.0167662	0.0307884
Mann-Whitney Test	P value	siControl
		siB56pool
		siB56pool (except B56γ) vs siB56pool	<0.0001	<0.0001	<0.0001	<0.0001
		siB56pool (except B56α) vs siB56pool	0.007	0.1529	0.5133	0.0113
Figure 1G	(for each experiment the average values are calculated from at least 100 cells)
	Exp 1		None	Mild	Intermediate	Severe		Mean		None	Mild	Intermediate	Severe
		siControl	88.7097	8.06452	2.41935	0.806452			siControl	82.7304	9.18491	6.67329	1.41142
		siB56pool	33.75	3.75	6.25	56.25			siB56pool	23.4513	3.77222	4.20855	68.5679
		siB56pool (except B56γ)	90.5028	5.02793	3.35196	1.11732			siB56pool (except B56γ)	82.2142	5.88321	7.79362	4.10899
		siB56pool (except B56α)	55.9006	10.559	6.21118	27.3292			siB56pool (except B56α)	44.4641	7.62663	5.09335	42.8159
	Exp 2		None	Mild	Intermediate	Severe		St Dev		None	Mild	Intermediate	Severe
		siControl	74.7967	11.3821	12.1951	1.62602			siControl	7.15939	1.90296	5.0097	0.531242
		siB56pool	20.979	2.0979	5.59441	71.3287			siB56pool	9.31199	1.68553	2.98618	11.1958
		siB56pool (except B56γ)	84.9398	5.42169	7.22892	2.40964			siB56pool (except B56γ)	9.93585	1.15725	4.74927	4.1136
		siB56pool (except B56α)	56.3536	6.62983	6.62983	30.3867			siB56pool (except B56α)	20.2021	2.58253	2.30822	24.2241
	Exp 3		None	Mild	Intermediate	Severe
		siControl	84.6847	8.10811	5.40541	1.8018
		siB56pool	15.625	5.46875	0.78125	78.125
		siB56pool (except B56γ)	71.2	7.2	12.8	8.8
		siB56pool (except B56α)	21.1382	5.69106	2.43902	70.7317

## Sheet: Figure 2
Figure 2B													Figure 2D
		siControl		siSgo2				siControl		siSgo2					siControl		siSgo1				siControl		siSgo1
		B56α	Sgo2	B56α	Sgo2			B56α	Sgo2	B56α	Sgo2				B56α	Sgo1	B56α	Sgo1			B56α	Sgo1	B56α	Sgo1
	Exp 1	1.08274	1.42901	0.0855684	0.0483004		Mean	1	1	0.202762	0.0723803			Exp 1	0.923761	1.1346	1.46436	-0.0310131		Mean	1	1	0.974322	0.0242601
		1.06253	1.10668	0.250188	0.000392492		St Dev	0	0	0.119632	0.0713073				1.43717	0.934195	0.169107	0.00661759		St Dev	0	0	0.2265	0.0508204
		0.622163	0.954171	0.377179	0.209741	Mann-Whitney Test	P value			<0.0001 (vs B56α siControl)					0.549341	0.965133	0.907594	0.0019517	Mann-Whitney Test	P value			0.7635 (vs B56α Control)
		1.33167	1.3106	0.0409426	0.00607271										1.08995	0.723434	0.786347	-0.00506647
		1.14587	0.954904	0.128046	0.0464257										0.958984	1.05333	1.20005	-0.013384
		0.976241	0.99395	0.384642	0.102611										1.00229	1.23004	0.842023	-0.00630197
		0.933377	0.698124	0.0638771	0.0190062										1.18062	1.0394	0.930465	-0.0337745
		1.18896	0.869687	0.12872	0.01521										0.659548	0.622078	0.564178	0.00519047
		0.711342	0.710485	0.261353	0.0167623										1.01348	1.09638	1.08068	-0.0133375
		0.945096	0.972386	0.220126	0.0475599										1.18486	1.20141	1.47878	0.0260904
	Exp 2	0.766255	0.930546	0.294273	0.283596									Exp 2	1.079	1.16205	1.06945	0.0477334
		0.955689	1.19375	0.350044	0.219787										0.610652	1.50434	1.77498	0.121198
		1.1079	1.23483	0.221571	0.139752										1.11909	0.865147	1.38232	0.0974676
		0.944761	1.19969	0.356209	0.087041										0.950509	0.958911	1.05244	0.0431139
		1.03196	1.09079	0.775195	0.109005										1.06265	0.871208	0.859719	0.0786657
		1.09483	1.05189	0.527588	0.116071										0.771255	0.68895	0.968688	0.114858
		1.29667	1.10315	0.185394	0.309036										1.56952	1.68199	1.60319	0.110639
		0.872786	0.83087	0.259233	0.111219										1.28532	0.590481	0.980658	0.0586133
		0.668071	0.553081	0.148923	0.0941985										0.79427	0.842406	1.31696	0.114997
		1.26107	0.811397	0.146624	0.0490538										0.757741	0.834512	1.14266	0.0419661
	Exp 3			0.0845211	0.00907185									Exp 3	0.812875	0.987906	0.847121	-0.0150272
		1.01713	0.74956	0.0438341	0.0167679										0.44704	0.60486	0.555985	-0.00123391
		0.928317	0.916797	0.0896698	0.0102104										0.802001	1.08198	1.24786	-0.00870625
		1.03462	1.0838	0.112166	0.0126107										1.25964	0.33804	0.41544	-0.0153149
		1.28362	1.11739	0.041465	0.010436										0.751976	1.15444	0.864011	0.001608
		0.828586	0.780785	0.0706087	0.0263927										0.787233	1.16334	0.777972	-0.00830647
		1.11839	1.32906	0.0459314	0.00580286										1.26258	0.792261	0.575041	0.00199692
		1.13871	1.23912	0.0146872	0.0105621										1.49065	1.70748	0.833878	0.00805551
		0.804244	0.735928	0.133317	0.0194244										1.0877	1.0232	0.876493	-0.00646137
		0.846378	1.04756	0.240961	0.0192891										1.2983	1.14649	0.661227	0.00496779
Figure 2E	(for each lineplot experiment the average values are displayed from 50 KT pairs from a total of 10 cells)
			SiControl					siSgo1						SiControl					siSgo1
	Mean	µm	B56α	Sgo2	CENP-C		µm	B56α	Sgo2	CENP-C		St Dev	µm	B56α	Sgo2	CENP-C		µm	B56α	Sgo2	CENP-C
		0	0.27302	0.0771728	0.259922		0	0.348275	0.250404	0.376903			0	0.106201	0.021064	0.0380503		0	0.152648	0.166463	0.0855013
		0.064	0.347471	0.121429	0.56796		0.064	0.420006	0.335421	0.747654			0.064	0.124009	0.0270928	0.0758774		0.064	0.182378	0.182685	0.135718
		0.129	0.431801	0.195716	0.894993		0.129	0.482856	0.417672	1.06769			0.129	0.138718	0.0483223	0.127043		0.129	0.1907	0.17551	0.153516
		0.193	0.520308	0.307223	0.994409		0.193	0.536483	0.494396	1.08587			0.193	0.14886	0.0900489	0.13276		0.193	0.198271	0.165566	0.168617
		0.258	0.618468	0.45552	0.770087		0.258	0.581013	0.562485	0.796031			0.258	0.153144	0.145042	0.0845734		0.258	0.206707	0.171728	0.162334
		0.322	0.739349	0.631709	0.430913		0.322	0.599855	0.599185	0.434042			0.322	0.161532	0.197263	0.0422903		0.322	0.203604	0.19883	0.116043
		0.387	0.859636	0.809479	0.191549		0.387	0.593231	0.603523	0.191755			0.387	0.176651	0.241218	0.0278711		0.387	0.204869	0.242828	0.0587964
		0.451	0.9525	0.942885	0.0895612		0.451	0.575152	0.586904	0.0868812			0.451	0.195617	0.298032	0.0234047		0.451	0.209187	0.272197	0.0289719
		0.516	0.980343	0.981045	0.0849137		0.516	0.559368	0.561216	0.0696512			0.516	0.204781	0.341359	0.0315325		0.516	0.198076	0.272783	0.0408283
		0.581	0.938376	0.909485	0.165459		0.581	0.547105	0.534477	0.118073			0.581	0.212467	0.336392	0.0664846		0.581	0.182801	0.257392	0.0859737
		0.645	0.846544	0.766067	0.345399		0.645	0.544576	0.52799	0.235048			0.645	0.219052	0.287309	0.127895		0.645	0.194183	0.243809	0.154598
		0.71	0.727114	0.595266	0.614226		0.71	0.541736	0.534113	0.432916			0.71	0.204532	0.216618	0.198619		0.71	0.207493	0.229096	0.240888
		0.774	0.614728	0.441179	0.848142		0.774	0.533917	0.534823	0.667253			0.774	0.190132	0.164193	0.224461		0.774	0.212946	0.217556	0.302228
		0.839	0.516931	0.319733	0.885964		0.839	0.515629	0.516122	0.861056			0.839	0.166882	0.125979	0.171192		0.839	0.213615	0.199959	0.311144
		0.903	0.440491	0.232422	0.710217		0.903	0.478752	0.461944	0.912219			0.903	0.140203	0.0978336	0.109658		0.903	0.196757	0.169386	0.261437
		0.967	0.370804	0.170393	0.438657		0.967	0.430058	0.386312	0.830304			0.967	0.123505	0.0802128	0.127266		0.967	0.166805	0.14302	0.179856
		1.032	0.338864	0.148714	0.266473		1.032	0.381236	0.306056	0.651645			1.032	0.124054	0.081827	0.119863		1.032	0.154901	0.12551	0.212656
Figure 2G
		B56α				B56α
		siControl	siSgo1+2			siControl	siSgo1+2
	Exp 1	1.38253	0.0760573		Mean	1	0.0845822
		0.945123	0.0343517		St Dev	0	0.0289414
		0.898818	0.0366209	Mann-Whitney Test	P value		<0.0001
		2.47306	0.0528631
		0.671188	0.0861754
		0.900533	-0.0016113
		1.21787	-0.0005241
		0.406291	0.0257272
		0.39696	0.192129
		0.707616	0.0541807
	Exp 2	1.09085	0.055023
		0.846595	0.208564
		0.672442	0.172697
		0.654217	0.259888
		1.65229	0.0611738
		1.26746	0.0517685
		1.46105	0.0752007
		0.599834	0.0712866
		0.382163	0.126407
		1.3731	0.0527883
	Exp 3	0.89744	-0.0132912
		0.904158	0.0113554
		1.2028	-0.0052508
		0.8521	0.0416544
		0.517488	0.140092
		1.34863	0.305521
		0.835461	0.113247
		0.883798	0.0092785
		1.34894	0.203067
		1.20918	0.041025
Figure 2I														Figure 2K
		Control		CB-Sgo2				Control		CB-Sgo2						Control		CB-Sgo2				Control		CB-Sgo2
		CB-Sgo2	B56α	CB-Sgo2	B56α			CB-Sgo2	B56α	CB-Sgo2	B56α					CB-Sgo2	B56γ	CB-Sgo2	B56γ			CB-Sgo2	B56γ	CB-Sgo2	B56γ
	Exp 1	0.00279135	1.5317	1.25128	5.7353		Mean	0.00412941	1	1	2.3037				Exp 1	0.00213541	1.17031	0.409617	0.860745		Mean	0.00184901	1	1	1.06761
		0.00256748	1.11052	1.86424	5.9716		St Dev	0.00403315	0	0	0.460463					0.00244712	1.51327				St Dev	0.000693141	0	0	0.315862
		0.00264479	0.903279	0.31277	1.11146	Mann-Whitney Test	P value				0.0286 (vs B56α Control)					0.00181941	0.449807			Mann-Whitney Test	P value				>0.9999 (vs B56γ Control)
		0.00130809	0.608112	0.941789	2.20121											0.00179717	0.758988	1.3309	0.84189
		0.00263109	0.561279	0.36364	2.03116											0.00125623	0.626505	1.38079	2.7116
		0.000938266	0.592852	0.877862	1.58467											0.000623579	0.510099	1.76103	0.194943
		0.00203104	0.880823	0.493161	1.10796											0.00207387	1.39476	0.414792	2.06638
		0.00313672	1.48714	2.1133	1.3948											0.0021074	1.23126	1.54404	2.62926
		0.00347878	1.43499	0.843388	1.14682											0.00170069	1.10173	2.34963	1.7473
		0.0011915	0.889302	0.938568	4.43889											0.00233926	1.24328	0.799489	1.64297
	Exp 2	0.0100981	0.895509	1.0809	5.41138										Exp 2	0.000811948	0.468003
		-0.000343468	0.905864	1.06928	4.53827											0.00138575	1.77326
		0.00259017	1.06014	1.53253	4.28316											0.00097849	0.650271	0.682687	0.136909
		-0.000695885	1.2139	1.11213	3.45922											0.00103194	1.10875	1.18089	-0.14682
		0.0014431	0.745251	0.649482	1.43329											0.00272889	1.11116	0.763498	-0.0166937
		0.00239811	1.37378	0.880729	1.41587											0.000626242	1.2874	0.408199	2.27594
		0.00310626	1.16008	1.32713	1.69857											0.000534799	1.25118	1.23605	4.32715
		0.00207967	0.94823	0.546299	0.92945											8.9257e-05	0.458201	0.874144	0.559541
		0.0014757	0.729737	0.62412	2.23555											0.0122851	1.3621	1.42537	-0.0162374
		0.00119716	0.967517	1.17741	1.3182											0.00148355	0.52967	1.42916	0.209483
	Exp 3	0.00503919	1.25798	1.49173	1.6915										Exp 3	0.00134662	0.786246	0.502638	2.67619
		0.00240839	0.892571	0.610762	3.19331											0.0115147	0.511892	0.768728	0.903041
		0.00183196	0.753506	0.673198	2.94538											0.00101072	1.0139	0.352893	0.334823
		-0.000854148	1.23907	1.18844	2.75857											-0.000757927	1.34479	1.12527	2.85836
		0.00211828	1.37916	0.454443	3.39376											0.0011145	0.76627	1.33186	2.21569
		0.00146106	1.146	1.02947	2.21839											0.00443376	1.21751	0.495629	0.113146
		-4.30062e-05	0.573083	0.867025	1.7821											-0.000446057	0.341219	1.62994	0.895674
		0.00151991	0.885409	2.1924	0.998408											0.00211686	1.64828	0.790107	0.43812
		0.0028271	0.774199	0.694872	1.14237											0.00188847	0.597538	2.52604	2.51113
		0.00113858	1.09902	0.797647	1.37711											0.00259031	1.77236	0.476908	0.252417
	Exp 4	0.0147406	1.06109	1.60095	2.39647										Exp 4	0.00129689	0.753985
		0.00742649	0.962173	0.432648	1.14711											0.00150011	0.797562	0.652669	1.2342
		0.00733569	0.879615	1.52512	2.34047											0.00129483	1.15495	0.828577	-0.000480183
		0.0105166	1.00789	1.51414	2.43356											-0.000423351	0.851069	2.4387	0.208125
		0.00607873	0.85773	0.438524	1.08104											0.00100217	1.20775	0.35504	0.0518797
		0.00963505	0.814905	0.385641	1.17579											-0.000622257	2.17529	1.30305	2.14327
		0.0119068	1.11948	0.651981	1.96649											0.00172608	0.880645	1.35714	0.11637
		0.00861346	1.00678	1.31141	1.70224											0.00110443	0.610497	0.260317	0.061357
		0.00967799	0.782011	1.05978	1.91187											0.000761431	0.564102	0.895331	0.436581
		0.0157296	1.50831	1.0798	1.04511											0.00125191	1.00416	0.909172	2.00355
Figure 2M
		B56α	B56γ			B56α	B56γ
	Exp 1	1.15473	0.312095		Mean	2.14437	0.0767247
		2.03198	-0.03022		St Dev	0.654968	0.0222596
		3.10219	0.030751	Mann-Whitney Test	P value		<0.0001(B56a)
		2.69404	0.031595
		3.4262	0.038669
		0.978915	0.074049
		2.51892	0.006113
		1.34927	0.164306
		1.02081	0.341344
		0.632778	-0.03838
		2.70492
		0.579774
	Exp 2	1.92215	0.061719
		3.68941	0.04144
		5.48491	-0.3961
		9.28035	0.100786
		2.05514	-0.05467
		2.52994	0.12229
		2.77721	-0.07669
		0.168852	0.60138
		0.898952	0.062132
		0.14246
	Exp3	0.670318	-0.00769
		0.214479	0.077055
		0.171206	0.059579
		0.225548	-0.12966
		5.18364	0.415623
		1.28832	0.297424
		6.04763	0.044124
		0.207822	0.170594
		1.9844	0.32984
		1.38002	-0.19757
		0.821388	0.068595
		2.97177	-0.00555
		1.74819	0.088201
		2.18868	-0.00969
		0.733781
		1.18097

## Sheet: Figure 3
Figure 3B		siControl		siBUBR1				siControl		siBUBR1				Figure 3D		B56γ WT	B56γ H187A			B56γ WT	B56γ H187A
		BUBR1	B56γ	BUBR1	B56γ			BUBR1	B56γ	BUBR1	B56γ				Exp 1	1.84023	-0.0441196		Means	1	0.190573
	Exp 1	1.01424	0.80168	0.0213085	0.0555494		Means	1	1	0.0631151	0.239421					0.444553	0.075219		St Dev	0	0.129746
		1.05886	1.14671	0.13826	0.103545		St Dev	0	0	0.039042	0.154092					0.261216	-0.013489	Mann-Whitney Test	P value		<0.0001
		1.12824	1.04835	0.104722	0.147518	Mann-Whitney Test	P value				<0.0001 (vs siControl)					0.721511	0.0362255
		0.805445	0.511723	0.0585837	0.208079											0.813328	0.0308356
		0.776278	0.405433	0.0712504	0.316615											0.252433	0.0317067
		1.06204	1.59112	0.0553197	0.208165											2.18856	-0.00770405
		0.884528	0.521409	0.0155113	0.084599											2.1008	0.0121698
		1.05334	1.53741	0.124868	0.473335											0.452431	0.0422849
		1.00616	1.28746	0.053387	0.279792											0.924942	0.245432
		1.21088	1.1487	0.0706701	0.17913
															Exp 2	1.05715	0.29157
	Exp 2	1.67959	1.39358	0.0790523	0.155264											1.08783	0.0608041
		1.02112	0.303417	0.110906	0.015413											1.39051	0.337655
		0.842123	1.78162	0.0831964	0.0660784											1.10564	0.758392
		0.966028	0.444156	0.102305	0.311918											0.996239	-0.0466098
		1.00377	1.22096													0.508971	0.0408161
		0.837272	0.699227	0.0611857	0.0763299											0.614646	0.0225955
		0.868632	0.668378	0.100011	0.0586791											1.12739	0.666771
		0.887003	0.936558	0.171367	0.051677											1.72451	0.23715
		0.895793	1.30771	0.0780058	0.127027											0.387115	0.237566
		0.998662	1.24439	0.0901893	0.0828585
															Exp 3	0.50632	-0.0224126
	Exp 3	1.04981	0.842063	0.0140104	0.857288											0.770032	0.294981
		0.835176	0.537932	0.0150775	0.329516											0.207521	0.0880693
		1.14938	0.506672	0.0272626	1.19245											0.785385	0.00427679
		0.931055	1.02647	0.0129591	0.0834486											0.83292	0.354281
		1.06551	1.241	0.014541	0.484472											1.90646	1.10087
		0.609719	0.482839	0.0164214	0.213605											0.656034	0.344087
		1.12323	0.747695	0.0132329	0.0320205											0.942845	0.227539
		0.822658	0.96414	0.0291668	0.104699											1.51746	0.19897
		1.16645	1.37324	0.0322994	0.199656											1.87502	0.111259
		1.24701	2.27794	0.0310258	0.578881
Figure 3E	(for each lineplot experiment the average values are displayed from 50 KT pairs from a total of 10 cells)
			siControl					siBUBR1							siControl					siBUBR1
	Exp 1	µm	B56γ	BUBR1	CENP-C		µm	B56γ	BUBR1	CENP-C			Mean	µm	B56γ	BUBR1	CENP-C		µm	B56γ	BUBR1	CENP-C
		0	0.493847	0.268222	0.182215		0	0.228153	0.0240668	0.126427				0	0.570182	0.33777	0.191212		0	0.218777	0.0395997	0.135233
		0.0645	0.669421	0.540597	0.420984		0.0645	0.249772	0.0386595	0.303639				0.0645	0.747252	0.642288	0.448228		0.0645	0.244267	0.0556529	0.334564
		0.129	0.843134	0.830656	0.741278		0.129	0.269163	0.0558396	0.557987				0.129	0.868708	0.884685	0.779071		0.129	0.266422	0.0673932	0.613962
		0.1935	0.93588	0.954706	0.964029		0.1935	0.281477	0.0669753	0.764593				0.1935	0.892558	0.899888	0.968052		0.1935	0.282809	0.0691068	0.806733
		0.258	0.904139	0.814542	0.913993		0.258	0.28496	0.0643882	0.768862				0.258	0.836215	0.696003	0.860124		0.258	0.297037	0.0608643	0.757944
		0.3225	0.7942	0.546612	0.640896		0.3225	0.284324	0.0515049	0.585879				0.3225	0.747807	0.436819	0.560136		0.3225	0.310123	0.0479114	0.523177
		0.387	0.687082	0.327261	0.35235		0.387	0.280975	0.0366188	0.350869				0.387	0.684608	0.259235	0.29032		0.387	0.317215	0.0364489	0.282571
		0.4515	0.624195	0.214338	0.183759		0.4515	0.27556	0.0262934	0.187383				0.4515	0.653221	0.183276	0.152828		0.4515	0.314497	0.0294627	0.141485
		0.516	0.61393	0.196829	0.15149		0.516	0.271638	0.0219972	0.123101				0.516	0.655292	0.192326	0.139678		0.516	0.305251	0.0274319	0.0998117
		0.5805	0.646692	0.261918	0.238881		0.5805	0.271546	0.023313	0.160381				0.5805	0.691301	0.279352	0.235465		0.5805	0.294438	0.0311443	0.15011
		0.645	0.708988	0.403843	0.435028		0.645	0.277216	0.0304014	0.300472				0.645	0.755613	0.438427	0.439013		0.645	0.286401	0.0410895	0.299911
		0.7095	0.789137	0.606441	0.690801		0.7095	0.289373	0.0424923	0.514692				0.7095	0.8239	0.646798	0.699415		0.7095	0.283499	0.0549709	0.522094
		0.774	0.864883	0.802293	0.881615		0.774	0.300673	0.0572714	0.698546				0.774	0.866248	0.818751	0.872497		0.774	0.282157	0.0672635	0.71019
		0.8385	0.889949	0.882411	0.894867		0.8385	0.306706	0.0686038	0.747172				0.8385	0.841011	0.852915	0.854352		0.8385	0.276718	0.0715496	0.745581
		0.903	0.821097	0.769352	0.703976		0.903	0.299583	0.0694192	0.640593				0.903	0.730062	0.69803	0.645632		0.903	0.261226	0.0653231	0.613205
		0.9675	0.676082	0.540578	0.441643		0.9675	0.275369	0.0583665	0.452459				0.9675	0.583363	0.456007	0.392363		0.9675	0.236531	0.053604	0.430106
		1.032	0.553329	0.346536	0.246175		1.032	0.244251	0.0435199	0.294058				1.032	0.449464	0.260319	0.203019		1.032	0.196326	0.0378963	0.264414
															siControl					siBUBR1
	Exp 2	µm	B56ɣ	BUBR1	CenpC		µm	B56ɣ	BubR1	CenpC			St Dev	µm	B56γ	BUBR1	CENP-C		µm	B56γ	BUBR1	CENP-C
		0	0.646516	0.407318	0.200208		0	0.209401	0.0551325	0.144039				0	0.107953	0.0983561	0.0127236		0	0.0132597	0.0219667	0.0124533
		0.0645	0.825084	0.743979	0.475472		0.0645	0.238762	0.0726463	0.36549				0.0645	0.11007	0.143813	0.0385288		0.0645	0.00778531	0.0240323	0.0437348
		0.129	0.894281	0.938714	0.816864		0.129	0.263682	0.0789468	0.669937				0.129	0.0361665	0.0764086	0.0534473		0.129	0.00387608	0.0163393	0.0791607
		0.1935	0.849237	0.84507	0.972076		0.1935	0.284141	0.0712383	0.848873				0.1935	0.0612656	0.0775244	0.00569026		0.1935	0.00188343	0.00301443	0.0595951
		0.258	0.768291	0.577464	0.806256		0.258	0.309113	0.0573404	0.747026				0.258	0.0960592	0.167639	0.0761815		0.258	0.017079	0.00498352	0.0154407
		0.3225	0.701414	0.327027	0.479375		0.3225	0.335922	0.0443179	0.460476				0.3225	0.0656095	0.15527	0.114213		0.3225	0.0364854	0.00508199	0.0886733
		0.387	0.682134	0.19121	0.228291		0.387	0.353455	0.0362791	0.214273				0.387	0.00349915	0.096203	0.0877229		0.387	0.0512513	0.000240224	0.0965883
		0.4515	0.682246	0.152214	0.121896		0.4515	0.353435	0.0326319	0.0955875				0.4515	0.0410485	0.0439282	0.0437438		0.4515	0.0550658	0.00448202	0.0649091
		0.516	0.696655	0.187823	0.127867		0.516	0.338864	0.0328667	0.0765225				0.516	0.0584955	0.00636807	0.016704		0.516	0.047536	0.0076859	0.0329359
		0.5805	0.735911	0.296787	0.232048		0.5805	0.31733	0.0389757	0.139839				0.5805	0.0630873	0.0246555	0.00483205		0.5805	0.032374	0.0110752	0.014525
		0.645	0.802238	0.473011	0.442998		0.645	0.295587	0.0517775	0.29935				0.645	0.0659382	0.0489095	0.00563572		0.645	0.0129899	0.0151152	0.000792937
		0.7095	0.858664	0.687154	0.708028		0.7095	0.277626	0.0674494	0.529497				0.7095	0.0491627	0.0570728	0.0121811		0.7095	0.00830676	0.0176474	0.0104684
		0.774	0.867614	0.835208	0.863379		0.774	0.263642	0.0772555	0.721834				0.774	0.00193149	0.0232741	0.0128948		0.774	0.0261847	0.0141309	0.0164666
		0.8385	0.792074	0.823418	0.813838		0.8385	0.246731	0.0744954	0.74399				0.8385	0.0692081	0.041714	0.0572964		0.8385	0.0424086	0.00416601	0.00224988
		0.903	0.639027	0.626709	0.587289		0.903	0.222869	0.0612271	0.585816				0.903	0.128743	0.100863	0.0825104		0.903	0.0542454	0.00579272	0.0387333
		0.9675	0.490644	0.371437	0.343083		0.9675	0.197694	0.0488416	0.407754				0.9675	0.131125	0.119601	0.0696922		0.9675	0.0549245	0.00673511	0.0316114
		1.032	0.345599	0.174103	0.159862		1.032	0.148401	0.0322728	0.23477				1.032	0.146888	0.121929	0.0610328		1.032	0.0677762	0.0079529	0.0419232
Figure 3F	(for each lineplot experiment the average values are displayed from 50 KT pairs from a total of 10 cells)
	Exp 1	µm	B56γ	SGO2	CENP-C		µm	B56γ H187A	SGO2	CENP-C		Means	µm	B56γ	SGO2	CENP-C			µm	B56γ H187A	SGO2	CENP-C
		0	0.690265	0.0744297	0.276751		0	0.291495	0.0774288	0.334632			0	0.683948	0.0586785	0.265761			0	0.539978	0.0811826	0.341221
		0.0645	0.844635	0.125193	0.568444		0.0645	0.304236	0.129511	0.693034			0.0645	0.825034	0.0972061	0.555228			0.0645	0.577786	0.139062	0.727426
		0.129	0.944077	0.206103	0.861024		0.129	0.320297	0.214522	1.1014			0.129	0.922818	0.163791	0.862926			0.129	0.598645	0.236182	1.16134
		0.1935	0.950484	0.330379	0.938936		0.1935	0.333994	0.350823	1.2862			0.1935	0.934682	0.271494	0.968569			0.1935	0.599316	0.39398	1.34075
		0.258	0.877639	0.503902	0.753871		0.258	0.3387	0.555147	1.11395			0.258	0.873367	0.433387	0.798511			0.258	0.587721	0.630153	1.13158
		0.3225	0.783161	0.714014	0.457978		0.3225	0.338875	0.83371	0.750263			0.3225	0.791017	0.646675	0.497121			0.3225	0.573047	0.942158	0.728401
		0.387	0.708721	0.893424	0.230291		0.387	0.33728	1.13775	0.416693			0.387	0.72869	0.85273	0.257169			0.387	0.55938	1.27315	0.382014
		0.4515	0.671486	0.970505	0.138048		0.4515	0.339624	1.35661	0.249732			0.4515	0.702977	0.96796	0.157765			0.4515	0.550952	1.51544	0.218299
		0.516	0.671046	0.893007	0.17203		0.516	0.344725	1.37498	0.245466			0.516	0.713021	0.924631	0.19452			0.516	0.549642	1.55171	0.225062
		0.5805	0.710087	0.711621	0.324721		0.5805	0.349828	1.2011	0.385742			0.5805	0.759547	0.756051	0.351175			0.5805	0.554951	1.38358	0.390173
		0.645	0.788225	0.51654	0.566771		0.645	0.349407	0.926401	0.638066			0.645	0.832805	0.55073	0.588181			0.645	0.561358	1.08635	0.693261
		0.7095	0.872872	0.359911	0.796117		0.7095	0.341293	0.650548	0.923273			0.7095	0.904267	0.375018	0.806599			0.7095	0.566594	0.772273	1.02924
		0.774	0.904303	0.247958	0.882412		0.774	0.332633	0.449098	1.1199			0.774	0.929271	0.25318	0.886313			0.774	0.571482	0.527019	1.22229
		0.8385	0.854693	0.173265	0.78949		0.8385	0.327164	0.31375	1.12235			0.8385	0.8828	0.174342	0.77597			0.8385	0.566866	0.355543	1.14893
		0.903	0.740755	0.120229	0.566125		0.903	0.321017	0.222619	0.920133			0.903	0.774749	0.121139	0.549578			0.903	0.551003	0.238177	0.866276
		0.9675	0.634312	0.0856033	0.344125		0.9675	0.324475	0.169109	0.66849			0.9675	0.681277	0.0867101	0.356523			0.9675	0.531622	0.165738	0.570374
		1.032	0.446514	0.0625378	0.201806		1.032	0.318355	0.132625	0.424036			1.032	0.512584	0.0569324	0.215867			1.032	0.419743	0.123164	0.349718
	Exp 2	µm	B56γ	SGO2	CENP-C		µm	B56γ H187A	SGO2	CENP-C		St Dev	µm	B56γ	SGO2	CENP-C			µm	B56γ H187A	SGO2	CENP-C
		0	0.677632	0.0429273	0.254771		0	0.788461	0.0849364	0.347809			0	0.00893312	0.0222756	0.0155427			0	0.351408	0.0053087	0.00931722
		0.0645	0.805433	0.0692191	0.542012		0.0645	0.851336	0.148613	0.761818			0.0645	0.0277196	0.0395795	0.01869			0.0645	0.386858	0.0135069	0.048637
		0.129	0.90156	0.121478	0.864827		0.129	0.876993	0.257841	1.22128			0.129	0.0300639	0.0598389	0.00268925			0.129	0.393643	0.0306308	0.08477
		0.1935	0.91888	0.212608	0.998202		0.1935	0.864638	0.437136	1.39529			0.1935	0.0223473	0.0832765	0.0419072			0.1935	0.375222	0.061032	0.0771414
		0.258	0.869095	0.362872	0.84315		0.258	0.836742	0.70516	1.14922			0.258	0.00604124	0.0997234	0.0631298			0.258	0.352169	0.106075	0.0249364
		0.3225	0.798872	0.579337	0.536264		0.3225	0.807219	1.05061	0.706539			0.3225	0.0111093	0.0952306	0.0553564			0.3225	0.331169	0.153369	0.0309178
		0.387	0.748659	0.812036	0.284048		0.387	0.781481	1.40855	0.347335			0.387	0.0282406	0.0575494	0.0380118			0.387	0.314098	0.191486	0.0490435
		0.4515	0.734467	0.965414	0.177481		0.4515	0.762281	1.67428	0.186866			0.4515	0.0445341	0.0035999	0.0278831			0.4515	0.298864	0.22463	0.0444526
		0.516	0.754997	0.956255	0.21701		0.516	0.754559	1.72845	0.204658			0.516	0.0593621	0.0447228	0.0318057			0.516	0.289796	0.24994	0.0288557
		0.5805	0.809006	0.800481	0.377628		0.5805	0.760073	1.56606	0.394604			0.5805	0.0699465	0.0628336	0.037411			0.5805	0.290087	0.258066	0.00626645
		0.645	0.877384	0.58492	0.609591		0.645	0.77331	1.24629	0.748456			0.645	0.0630451	0.0483521	0.0302782			0.645	0.299745	0.226195	0.0780574
		0.7095	0.935663	0.390125	0.817081		0.7095	0.791895	0.893998	1.1352			0.7095	0.0443994	0.0213649	0.0148239			0.7095	0.318624	0.172145	0.149857
		0.774	0.954239	0.258401	0.890215		0.774	0.81033	0.60494	1.32468			0.774	0.0353097	0.00738425	0.00551715			0.774	0.337783	0.110197	0.144805
		0.8385	0.910908	0.175418	0.76245		0.8385	0.806568	0.397336	1.1755			0.8385	0.0397494	0.0015224	0.0191201			0.8385	0.33899	0.0591042	0.0375835
		0.903	0.808744	0.122049	0.53303		0.903	0.780989	0.253734	0.812418			0.903	0.0480758	0.00128715	0.0234021			0.903	0.325249	0.0220016	0.076166
		0.9675	0.728241	0.087817	0.368921		0.9675	0.738769	0.162367	0.472258			0.9675	0.0664173	0.00156535	0.0175332			0.9675	0.29295	0.0047672	0.138757
		1.032	0.578654	0.051327	0.229929		1.032	0.52113	0.113703	0.275401			1.032	0.0934366	0.00792724	0.0198853			1.032	0.143383	0.0133798	0.105101
Figure 3H		siControl		siSgo1				siControl		siSgo1			Figure 3J		B56γ	B56γ ∆Sgo1	B56γ H187A	B56γ ∆Sgo1 H187A			B56γ	B56γ ∆Sgo1	B56γ H187A	B56γ ∆Sgo1 H187A
		B56γ WT	B56γ H187A	B56γ WT	B56γ H187A			B56γ WT	B56γ H187A	B56γ WT	B56γ H187A			Exp 1	2.6016	1.99426		0.182231		Mean	1	0.575102	0.266667	0.0258164
	Exp1	1.32077	0.0977197	0.195145	0.0371854		Mean	1	0.178509	0.285719	0.00910426				0.846368	0.192432	0.297328	0.0624119		St Dev	0	0.548281	0.129012	0.0144102
		0.360454	0.0313577	0.0177793	0.00308978		St Dev	0	0.128964	0.0799692	0.0157915				0.376266	0.105096	0.827348	0.20136	Mann-Whitney Test	P value				<0.0001 (vs H187A)
		0.518626	0.0260617	0.677899	-0.0194936	Mann-Whitney Test	P value			<0.0001 (vs WT control)	<0.0001 (vs H187A control)				0.288227	0.276719	0.207165	0.0383626
		0.972813	0.115881	0.295254	-0.0176187										0.797266	0.038047	0.193629	-0.10186
		0.883413	0.0320319	0.211906	0.0121104										2.33849	3.40079	0.150143	0.332381
		0.465756	0.0276719	0.45012	-0.0054508										0.682011	2.09427	0.700493	0.0369285
		0.698062	0.0515274	0.0213382	-0.0223076										0.91805	1.24257	0.195501	-0.173717
		2.57765	0.0323023	0.126388	0.00825754										0.743894	0.596711	0.342608	-0.0466926
		0.721571	0.0673534	0.0985351	-0.0003364										0.407822	1.89484	0.724961	-0.167281
		1.48089	0.180003	0.156217	0.0141274
														Exp 2	1.46655	0.582554	0.165038	-0.0085113
	Exp2	0.881547	0.140247	0.334904	0.0373278										1.1729	0.283519	0.0368477	0.0223179
		0.54345	0.0377349	0.124016	0.0612143										0.710643	0.77395	0.259507	0.00763681
		0.436535	0.0568186	0.145781											1.30926	0.0869419	0.236366	0.0862762
		0.945599	0.13705	1.5304	-0.0037651										0.911052	0.335311	0.108599	0.0430056
		1.33175	0.110394	0.208612	0.151981										0.413694	0.601939	0.159371	0.130557
		1.27072	0.0313916	0.21253	-0.0482797										0.511528	0.173834	0.245899	0.0653946
		1.04978	0.0127355	0.386236	-0.0018131										1.23258	0.504657	0.173574	0.0627353
		1.31852	0.0332536	0.216084	-0.114553										1.26654	0.454266	0.00654142	-0.0923589
		1.49143	-0.0283142	0.30469	0.0081512										1.00526	0.426076	0.0939381	-0.0007615
		0.730658	0.0669905	0.300171	0.024735
														Exp 3	1.25254	0.267143	0.262291	-0.0203904
	Exp3	0.559115	0.0506608	0.323547	0.00821626										1.06636	0.0597572	0.356707	0.0246236
		1.1636	0.180797	0.268476	0.0213836										0.632588	0.0717448	0.0313639	0.0450253
		2.17518	0.158607	0.261739	0.0511204										1.17085	0.0328212	0.395303	-0.0070254
		0.958581	0.154254	0.161632	0.0110495										0.950884	0.042086	0.269566	0.027082
		0.703371	0.189702	0.482397	-0.001775										1.1693	0.0728758	0.0685163	0.0396307
		1.09866	0.293905	0.335547	0.0302198										0.623032	0.0871936	0.117059	0.00086652
		0.894227	0.323343	0.334514	0.0151824										1.31853	0.0486943	0.427269	0.00873638
		0.834378	0.240171	0.12318	0.0371143										1.07533	0.368321	0.182905	-0.0136932
		1.2048	0.14865	0.200468	0.0398036										0.740586	0.143636	0.359824	-0.0107782
		0.408089	0.133814	0.0660552	0.00537485
	Exp4	0.421202	0.417036
		0.995169	0.398181
		1.53988	0.478971
		1.01112	0.366026
		0.898695	0.628253
		0.0170863	0.102272
		0.709552	0.261497
		1.9701	-0.0700274
			0.220413
		1.43719	0.634924
	Exp5	1.18322	0.100058
		0.641179	0.164456
		1.014	0.201125
		1.02734	0.150184
		0.130815	0.103388
		0.826536	0.114516
		1.45779	0.0348245
		1.9049	-0.0955869
		0.639201	0.189127
		1.17502	-0.01193
	Exp6	0.823356	0.738474
		0.477172	0.180401
		0.543961	0.510544
		0.907551	0.814167
		0.853346	0.0898371
		1.23378	0.629311
		1.15869	0.897497
		1.14833	0.290565
		1.89688	0.334183
		0.956937	0.661877

## Sheet: Figure 4
Figure 4B		BUBR1		GEF-H1		Axin		KIF4A		RepoMan
		B56γ	B56α	B56γ	B56α	B56γ	B56α	B56γ	B56α	B56γ	B56α
	Exp 1	1	0.164443	1	0.233023	1	0.0751608	1	-0.0117666
	Exp 2	1	0.446291	1	0.319136	1	0.109381	1	0.009328
	Exp 3	1	0.496087	1	0.551659	1	0.172027	1	0.0139284	1	0.154199
	Exp 4	1	0.445817	1	0.401348	1	0.0652465	1	0.0251346	1	0.372402
	Exp 5									1	0.106257
	Mean	1	0.38816	1	0.376292	1	0.105454	1	0.0091561	1	0.210953
	St Dev	0	0.150998	0	0.135615	0	0.0482416	0	0.0154475	0	0.141859
t-test with Welch's correction	P value		0.0039		0.0027		<0.0001		<0.0001		0.0106
Figure 4D	(for each lineplot experiment the average values are displayed from 50 KT pairs from a total of 10 cells)
			siControl					siB56pool						siControl					siB56pool
	Exp 1	µm	B56α	SGO2	CENP-C		µm	B56α	SGO2	CENP-C		Mean	µm	B56α	SGO2	CENP-C		µm	B56α	SGO2	CENP-C
		0	0.21322	0.0591124	0.11344		0	0.255289	0.063185	0.166525			0	0.300789	0.0567441	0.198347		0	0.30162	0.0720868	0.181589
		0.0645	0.315877	0.0827331	0.308378		0.0645	0.32521	0.0953213	0.402341			0.0645	0.403529	0.0900017	0.447197		0.0645	0.408676	0.121174	0.419694
		0.129	0.441048	0.120465	0.640132		0.129	0.410905	0.152464	0.735568			0.129	0.507877	0.139221	0.767615		0.129	0.523606	0.194541	0.742515
		0.1935	0.545088	0.181494	0.934872		0.1935	0.499095	0.241315	0.965811			0.1935	0.593185	0.214137	0.966803		0.1935	0.620277	0.292586	0.967622
		0.258	0.617797	0.278524	0.970203		0.258	0.58575	0.372279	0.896993			0.258	0.66837	0.331143	0.891889		0.258	0.69234	0.418496	0.913363
		0.3225	0.69241	0.432905	0.709156		0.3225	0.687687	0.548098	0.610952			0.3225	0.759433	0.503757	0.606937		0.3225	0.761396	0.574872	0.640349
		0.387	0.799968	0.641911	0.392937		0.387	0.81121	0.737978	0.329548			0.387	0.870028	0.718141	0.329373		0.387	0.845005	0.748592	0.357387
		0.4515	0.911399	0.860855	0.189018		0.4515	0.92206	0.892469	0.178898			0.4515	0.953568	0.908979	0.169943		0.4515	0.928405	0.900755	0.189346
		0.516	0.967381	0.987397	0.12516		0.516	0.965736	0.959274	0.153747			0.516	0.963552	0.983719	0.132026		0.516	0.96879	0.973025	0.141425
		0.5805	0.927885	0.948874	0.174966		0.5805	0.919437	0.897852	0.235635			0.5805	0.897803	0.904396	0.194718		0.5805	0.944757	0.934696	0.195179
		0.645	0.842425	0.780063	0.336873		0.645	0.810747	0.732814	0.425945			0.645	0.806864	0.723705	0.360112		0.645	0.872492	0.809636	0.352097
		0.7095	0.762972	0.58189	0.577666		0.7095	0.692509	0.536929	0.68954			0.7095	0.730987	0.527931	0.603206		0.7095	0.78797	0.647192	0.593272
		0.774	0.698238	0.414006	0.797813		0.774	0.587991	0.368222	0.881717			0.774	0.672241	0.370399	0.823195		0.774	0.710576	0.493984	0.822638
		0.8385	0.624865	0.283024	0.859913		0.8385	0.499419	0.24688	0.862822			0.8385	0.600919	0.255656	0.887614		0.8385	0.638343	0.370782	0.897568
		0.903	0.524533	0.188182	0.735549		0.903	0.421128	0.161715	0.658923			0.903	0.503037	0.17258	0.75639		0.903	0.560074	0.275509	0.770942
		0.9675	0.411071	0.126743	0.512622		0.9675	0.357097	0.109558	0.412537			0.9675	0.401704	0.117099	0.524368		0.9675	0.471385	0.200508	0.534799
		1.032	0.240709	0.0770961	0.268194		1.032	0.232552	0.0564179	0.170137			1.032	0.298627	0.0804342	0.314866		1.032	0.358684	0.136372	0.296296
	Exp 2	µm	B56α	SGO2	CENP-C		µm	B56α	SGO2	CENP-C		St Dev	µm	B56α	SGO2	CENP-C		µm	B56α	SGO2	CENP-C
		0	0.330961	0.0588593	0.241123		0	0.300871	0.0761091	0.200014			0	0.0770488	0.00388488	0.0735322		0	0.0467092	0.00772107	0.0169955
		0.0645	0.420261	0.0993589	0.521336		0.0645	0.418948	0.123318	0.448142			0.0645	0.0805992	0.00850736	0.120314		0.0645	0.0788324	0.0248505	0.0248344
		0.129	0.504771	0.158482	0.836599		0.129	0.538513	0.188176	0.75824			0.129	0.0684352	0.0190136	0.110528		0.129	0.106037	0.0455932	0.0136486
		0.1935	0.583085	0.243143	0.976699		0.1935	0.627739	0.272728	0.961615			0.1935	0.0538613	0.0309851	0.0283116		0.1935	0.117629	0.0635693	0.00708741
		0.258	0.670364	0.367827	0.827927		0.258	0.685778	0.383863	0.90667			0.258	0.0496058	0.0467352	0.072216		0.258	0.110018	0.0702575	0.0205502
		0.3225	0.782557	0.542993	0.529108		0.3225	0.742125	0.530538	0.646183			0.3225	0.058966	0.0614782	0.0924683		0.3225	0.084999	0.0622039	0.026958
		0.387	0.904397	0.753401	0.278115		0.387	0.818831	0.708364	0.366976			0.387	0.0606771	0.066079	0.0583918		0.387	0.0520743	0.0464529	0.0244957
		0.4515	0.975578	0.927463	0.146447		0.4515	0.915019	0.884175	0.195356			0.4515	0.0365309	0.0420481	0.0216269		0.4515	0.0174465	0.0219298	0.00908252
		0.516	0.955211	0.972961	0.118912		0.516	0.980359	0.981587	0.13794			0.516	0.00723222	0.00947031	0.0175833		0.516	0.0103836	0.0120272	0.011002
		0.5805	0.871113	0.873226	0.178929		0.5805	0.981049	0.953976	0.177217			0.5805	0.0285378	0.0395408	0.0308439		0.5805	0.0322377	0.0319198	0.0351091
		0.645	0.778669	0.691666	0.342506		0.645	0.915175	0.829388	0.315455			0.645	0.0325099	0.0489604	0.0354858		0.645	0.0547611	0.0690963	0.063955
		0.7095	0.707218	0.508242	0.594143		0.7095	0.82294	0.66051	0.542544			0.7095	0.0287707	0.0472949	0.0310791		0.7095	0.0836507	0.104244	0.0834104
		0.774	0.645845	0.360746	0.831864		0.774	0.740851	0.502448	0.789701			0.774	0.0261992	0.0396707	0.0223466		0.774	0.1106	0.121752	0.0512768
		0.8385	0.569158	0.25273	0.912126		0.8385	0.669914	0.376071	0.90599			0.8385	0.0286636	0.0260284	0.0262522		0.8385	0.126137	0.121345	0.0313947
		0.903	0.470765	0.16839	0.76986		0.903	0.599562	0.287676	0.815649			0.903	0.0284578	0.013985	0.0183043		0.903	0.12401	0.108224	0.097668
		0.9675	0.381599	0.109652	0.516307		0.9675	0.504654	0.219956	0.585125			0.9675	0.0174246	0.00875448	0.0172518		0.9675	0.101815	0.082953	0.106432
		1.032	0.311299	0.079679	0.322456		1.032	0.391511	0.156372	0.344067			1.032	0.0527371	0.00377278	0.0433773		1.032	0.113342	0.0720664	0.110324
	Exp 3	µm	B56α	SGO2	CENP-C		µm	B56α	SGO2	CENP-C
		0	0.358186	0.0522606	0.240479		0	0.348699	0.0769663	0.178229
		0.0645	0.474449	0.0879132	0.511878		0.0645	0.481868	0.144883	0.408599
		0.129	0.577812	0.138714	0.826115		0.129	0.6214	0.242982	0.733738
		0.1935	0.651381	0.217774	0.988839		0.1935	0.733998	0.363713	0.975439
		0.258	0.716948	0.347078	0.877535		0.258	0.805492	0.499346	0.936425
		0.3225	0.803333	0.535374	0.582548		0.3225	0.854376	0.645979	0.663912
		0.387	0.905719	0.759111	0.317068		0.387	0.904974	0.799433	0.375638
		0.4515	0.973726	0.938618	0.174364		0.4515	0.948137	0.92562	0.193785
		0.516	0.968066	0.990799	0.152007		0.516	0.960277	0.978212	0.132587
		0.5805	0.89441	0.891088	0.23026		0.5805	0.933787	0.952261	0.172685
		0.645	0.799499	0.699384	0.400959		0.645	0.891553	0.866705	0.314891
		0.7095	0.72277	0.493661	0.637809		0.7095	0.848462	0.744137	0.547733
		0.774	0.67264	0.336446	0.839908		0.774	0.802886	0.611284	0.796495
		0.8385	0.608734	0.231215	0.890804		0.8385	0.745696	0.489396	0.923894
		0.903	0.513813	0.16117	0.763761		0.903	0.659531	0.377135	0.838255
		0.9675	0.412441	0.114903	0.544174		0.9675	0.552404	0.272009	0.606736
		1.032	0.343874	0.0845274	0.353947		1.032	0.451989	0.196326	0.374684

## Sheet: Figure 5
Figure 5C	(for each lineplot experiment the average values are displayed from 50 KT pairs from a total of 10 cells)
	Exp 1	µm	Ch1	SGO2	CENP-C		µm	Ch2	SGO2	CENP-C		µm	Ch3	SGO2	CENP-C		µm	Ch4	SGO2	CENP-C
		0	0.457389	0.0755533	0.191938		0	0.449921	0.109933	0.216929		0	0.674747	0.281233	0.251858		0	0.214423	0.0569743	0.186715
		0.0645	0.686459	0.125523	0.459804		0.0645	0.708855	0.184851	0.494677		0.0645	0.799332	0.325279	0.510229		0.0645	0.290692	0.0907372	0.440303
		0.129	0.860056	0.200095	0.792018		0.129	0.912445	0.284998	0.816467		0.129	0.914893	0.389077	0.835463		0.129	0.371744	0.147547	0.7802
		0.1935	0.865917	0.303176	0.967013		0.1935	0.930192	0.402123	0.960896		0.1935	0.961848	0.466863	0.99304		0.1935	0.454709	0.237725	0.987093
		0.258	0.738199	0.451378	0.850363		0.258	0.774476	0.525676	0.811776		0.258	0.947999	0.564273	0.871863		0.258	0.555383	0.376626	0.900714
		0.3225	0.596515	0.64476	0.551553		0.3225	0.587149	0.671517	0.501569		0.3225	0.895386	0.672872	0.566625		0.3225	0.692286	0.568976	0.591748
		0.387	0.502734	0.839054	0.274403		0.387	0.463843	0.819612	0.242092		0.387	0.852752	0.796233	0.309255		0.387	0.85013	0.772432	0.302628
		0.4515	0.463822	0.96271	0.130761		0.4515	0.41266	0.930297	0.119553		0.4515	0.826087	0.902681	0.185818		0.4515	0.958571	0.910284	0.141819
		0.516	0.469666	0.972349	0.113588		0.516	0.410429	0.94086	0.11192		0.516	0.821516	0.920241	0.184842		0.516	0.957576	0.920337	0.103917
		0.5805	0.528918	0.855325	0.210853		0.5805	0.461555	0.852623	0.207267		0.5805	0.834893	0.845267	0.287962		0.5805	0.848077	0.794831	0.172933
		0.645	0.650687	0.695034	0.418945		0.645	0.587052	0.701841	0.414904		0.645	0.872086	0.731822	0.4758		0.645	0.711047	0.618514	0.356482
		0.7095	0.806353	0.52825	0.688484		0.7095	0.760314	0.545902	0.694133		0.7095	0.92123	0.626797	0.688111		0.7095	0.606525	0.462859	0.629424
		0.774	0.914697	0.380484	0.882573		0.774	0.889258	0.414346	0.914361		0.774	0.955322	0.545352	0.81994		0.774	0.532399	0.352893	0.861571
		0.8385	0.89009	0.268444	0.866625		0.8385	0.870582	0.307759	0.896874		0.8385	0.922125	0.474138	0.781218		0.8385	0.456593	0.27709	0.884452
		0.903	0.743468	0.193701	0.667596		0.903	0.706802	0.22034	0.658834		0.903	0.8257	0.399025	0.594734		0.903	0.365058	0.207683	0.699102
		0.9675	0.598786	0.16122	0.483049		0.9675	0.500971	0.148827	0.374664		0.9675	0.754133	0.348514	0.426556		0.9675	0.278263	0.151772	0.450629
		1.032	0.47186	0.157186	0.286274		1.032	0.437362	0.112506	0.221866		1.032	0.653801	0.371591	0.30057		1.032	0.178116	0.102327	0.300125
	Exp 2	µm	Ch1	SGO2	CENP-C		µm	Ch2	SGO2	CENP-C		µm	Ch3	SGO2	CENP-C		µm	Ch4	SGO2	CENP-C
		0	0.658959	0.0411848	0.280776		0	0.553338	0.0458383	0.232392		0	0.664967	0.0482283	0.245903		0	0.378199	0.0535971	0.217694
		0.0645	0.832459	0.0747048	0.594413		0.0645	0.764746	0.0852498	0.504677		0.0645	0.86202	0.0779889	0.525837		0.0645	0.48416	0.0894278	0.498787
		0.129	0.88926	0.132704	0.897605		0.129	0.885526	0.149213	0.790121		0.129	0.97551	0.131086	0.844594		0.129	0.576701	0.141937	0.829263
		0.1935	0.788275	0.231197	0.934627		0.1935	0.82969	0.238482	0.885629		0.1935	0.941296	0.22401	0.98876		0.1935	0.639702	0.221907	0.977448
		0.258	0.621972	0.390935	0.697741		0.258	0.643148	0.359788	0.703125		0.258	0.791225	0.375464	0.843105		0.258	0.683749	0.344671	0.818992
		0.3225	0.491413	0.610495	0.382232		0.3225	0.466181	0.530536	0.397581		0.3225	0.644996	0.589331	0.55108		0.3225	0.744422	0.521337	0.520127
		0.387	0.427383	0.829783	0.174297		0.387	0.36388	0.729658	0.176291		0.387	0.555823	0.82584	0.296191		0.387	0.835844	0.738341	0.269264
		0.4515	0.418882	0.954557	0.103011		0.4515	0.324496	0.87103	0.0840754		0.4515	0.525387	0.982841	0.167464		0.4515	0.927117	0.919621	0.14498
		0.516	0.453659	0.924355	0.139315		0.516	0.329882	0.858112	0.0865541		0.516	0.539829	0.968071	0.158663		0.516	0.971384	0.982144	0.139807
		0.5805	0.538157	0.762962	0.28152		0.5805	0.37437	0.707882	0.170267		0.5805	0.604334	0.785381	0.268441		0.5805	0.937524	0.877265	0.244814
		0.645	0.670337	0.561566	0.518781		0.645	0.470509	0.509517	0.346873		0.645	0.714397	0.546952	0.491038		0.645	0.858174	0.676769	0.456356
		0.7095	0.822088	0.381958	0.774004		0.7095	0.60718	0.347338	0.579795		0.7095	0.833308	0.352635	0.753561		0.7095	0.766413	0.467846	0.721197
		0.774	0.906956	0.254856	0.896269		0.774	0.741584	0.240879	0.776412		0.774	0.891153	0.225834	0.901279		0.774	0.676695	0.308832	0.905824
		0.8385	0.857902	0.172307	0.806552		0.8385	0.797275	0.173694	0.807558		0.8385	0.843077	0.153425	0.834967		0.8385	0.589915	0.205217	0.877063
		0.903	0.723262	0.122666	0.593207		0.903	0.744136	0.124879	0.648215		0.903	0.722567	0.110601	0.631831		0.903	0.498333	0.138107	0.65063
		0.9675	0.567334	0.0871351	0.368931		0.9675	0.624366	0.0933755	0.420313		0.9675	0.608803	0.0846128	0.410115		0.9675	0.401675	0.0962856	0.375025
		1.032	0.515943	0.082563	0.298008		1.032	0.485765	0.0686904	0.231511		1.032	0.453871	0.0517701	0.240498		1.032	0.283698	0.066662	0.179224
	Exp 3	µm	Ch1	SGO2	CENP-C		µm	Ch2	SGO2	CENP-C		µm	Ch3	SGO2	CENP-C		µm	Ch4	SGO2	CENP-C
		0	0.463006	0.0565949	0.156119		0	0.385798	0.036345	0.168635		0	0.541774	0.0400511	0.18768		0	0.305133	0.0534702	0.163471
		0.0645	0.713614	0.0856767	0.393027		0.0645	0.631902	0.067291	0.4188		0.0645	0.777741	0.0647022	0.448691		0.0645	0.417792	0.0898055	0.424067
		0.129	0.932234	0.121356	0.728216		0.129	0.875271	0.121062	0.758982		0.129	0.953957	0.103686	0.783491		0.129	0.521438	0.148766	0.772559
		0.1935	0.959663	0.173315	0.95744		0.1935	0.940641	0.201655	0.969395		0.1935	0.954872	0.163658	0.986467		0.1935	0.592278	0.235184	0.980368
		0.258	0.807668	0.261614	0.902713		0.258	0.794251	0.31815	0.875183		0.258	0.789616	0.253683	0.86304		0.258	0.649402	0.365372	0.870896
		0.3225	0.595461	0.409117	0.612916		0.3225	0.574804	0.477544	0.571812		0.3225	0.60285	0.399893	0.569062		0.3225	0.73524	0.557475	0.554615
		0.387	0.446279	0.615215	0.319163		0.387	0.413863	0.673651	0.296335		0.387	0.471493	0.611146	0.297058		0.387	0.855749	0.787598	0.275563
		0.4515	0.38024	0.834794	0.150653		0.4515	0.336013	0.872223	0.151083		0.4515	0.414059	0.839397	0.156233		0.4515	0.954685	0.962349	0.140907
		0.516	0.372654	0.970971	0.1085		0.516	0.318911	0.979973	0.132845		0.516	0.416309	0.964656	0.137082		0.516	0.956018	0.985492	0.140037
		0.5805	0.406789	0.947691	0.16672		0.5805	0.358164	0.910518	0.227519		0.5805	0.469239	0.913564	0.221936		0.5805	0.859066	0.84626	0.261623
		0.645	0.49089	0.779976	0.327269		0.645	0.47087	0.709158	0.428286		0.645	0.570875	0.718521	0.404808		0.645	0.735122	0.631159	0.501478
		0.7095	0.621763	0.554706	0.577797		0.7095	0.65406	0.482995	0.684414		0.7095	0.705066	0.496191	0.648162		0.7095	0.645506	0.436503	0.777773
		0.774	0.767293	0.365715	0.824422		0.774	0.832433	0.310584	0.861429		0.774	0.829929	0.320623	0.83887		0.774	0.585614	0.302116	0.935142
		0.8385	0.856991	0.238863	0.919887		0.8385	0.905358	0.203929	0.853244		0.8385	0.886265	0.211497	0.869644		0.8385	0.51478	0.208396	0.859913
		0.903	0.830354	0.158939	0.793977		0.903	0.8101	0.13555	0.659632		0.903	0.829298	0.149267	0.720739		0.903	0.420908	0.140044	0.595271
		0.9675	0.684641	0.106964	0.529744		0.9675	0.62478	0.0928193	0.404921		0.9675	0.680847	0.110001	0.483855		0.9675	0.333964	0.098284	0.339636
		1.032	0.53078	0.0769586	0.306132		1.032	0.440658	0.0621415	0.209717		1.032	0.517731	0.0787346	0.294777		1.032	0.305456	0.082233	0.198056
	Mean	µm	Ch1	SGO2	CENP-C		µm	Ch2	SGO2	CENP-C		µm	Ch3	SGO2	CENP-C		µm	Ch4	SGO2	CENP-C
		0	0.526451	0.0577777	0.209611		0	0.463019	0.0640387	0.205985		0	0.627163	0.123171	0.228481		0	0.299252	0.0546805	0.189293
		0.0645	0.744177	0.0953015	0.482415		0.0645	0.701835	0.112464	0.472718		0.0645	0.813031	0.15599	0.494919		0.0645	0.397548	0.0899901	0.454386
		0.129	0.89385	0.151385	0.805946		0.129	0.891081	0.185091	0.788524		0.129	0.94812	0.20795	0.821183		0.129	0.489961	0.146084	0.794008
		0.1935	0.871285	0.235896	0.953027		0.1935	0.900174	0.280753	0.93864		0.1935	0.952672	0.284843	0.989422		0.1935	0.56223	0.231605	0.981636
		0.258	0.722613	0.367976	0.816939		0.258	0.737292	0.401205	0.796694		0.258	0.842947	0.397807	0.859336		0.258	0.629511	0.362223	0.863534
		0.3225	0.56113	0.55479	0.515567		0.3225	0.542711	0.559866	0.490321		0.3225	0.714411	0.554032	0.562256		0.3225	0.723983	0.549263	0.555497
		0.387	0.458799	0.761351	0.255954		0.387	0.413862	0.740974	0.238239		0.387	0.626689	0.744406	0.300834		0.387	0.847241	0.766124	0.282485
		0.4515	0.420981	0.917354	0.128142		0.4515	0.357723	0.891183	0.118237		0.4515	0.588511	0.908306	0.169838		0.4515	0.946791	0.930752	0.142569
		0.516	0.431993	0.955892	0.120468		0.516	0.353074	0.926315	0.11044		0.516	0.592551	0.950989	0.160196		0.516	0.961659	0.962658	0.12792
		0.5805	0.491288	0.855326	0.219698		0.5805	0.39803	0.823675	0.201684		0.5805	0.636155	0.848071	0.259446		0.5805	0.881556	0.839452	0.226457
		0.645	0.603971	0.678859	0.421665		0.645	0.509477	0.640172	0.396688		0.645	0.71912	0.665765	0.457215		0.645	0.768114	0.642148	0.438105
		0.7095	0.750068	0.488305	0.680095		0.7095	0.673851	0.458745	0.652781		0.7095	0.819868	0.491874	0.696611		0.7095	0.672815	0.455736	0.709465
		0.774	0.862982	0.333685	0.867755		0.774	0.821092	0.321937	0.850734		0.774	0.892135	0.363936	0.853363		0.774	0.598236	0.32128	0.900846
		0.8385	0.868328	0.226538	0.864355		0.8385	0.857738	0.228461	0.852559		0.8385	0.883822	0.279686	0.82861		0.8385	0.52043	0.230234	0.873809
		0.903	0.765695	0.158436	0.684927		0.903	0.753679	0.160256	0.65556		0.903	0.792522	0.219631	0.649101		0.903	0.4281	0.161945	0.648335
		0.9675	0.61692	0.11844	0.460574		0.9675	0.583372	0.111674	0.399966		0.9675	0.681261	0.181043	0.440175		0.9675	0.337967	0.115447	0.38843
		1.032	0.506194	0.105569	0.296805		1.032	0.454595	0.0811126	0.221032		1.032	0.541801	0.167365	0.278615		1.032	0.255757	0.0837406	0.225802
	St Dev	µm	Ch1	SGO2	CENP-C		µm	Ch2	SGO2	CENP-C		µm	Ch3	SGO2	CENP-C		µm	Ch4	SGO2	CENP-C
		0	0.114789	0.0172148	0.0641802		0	0.0845345	0.040028	0.0332572		0	0.0741102	0.136947	0.0354592		0	0.0820465	0.00198745	0.0272033
		0.0645	0.0776501	0.0267413	0.102579		0.0645	0.0666994	0.0633291	0.0469609		0.0645	0.0437777	0.146759	0.0407883		0.0645	0.0983096	0.000673949	0.0393003
		0.129	0.0363072	0.0425637	0.0855495		0.129	0.0191995	0.0876591	0.0287758		0.129	0.0307275	0.157458	0.0329597		0.129	0.106042	0.00364213	0.0307705
		0.1935	0.0858198	0.0650577	0.016638		0.1935	0.0612647	0.10671	0.0461051		0.1935	0.0104509	0.160496	0.00333607		0.1935	0.0960869	0.00849456	0.00494608
		0.258	0.0938238	0.0969429	0.106495		0.258	0.0821283	0.109787	0.0870146		0.258	0.0909817	0.156496	0.0147322		0.258	0.0664542	0.0162086	0.041355
		0.3225	0.0603785	0.127315	0.119478		0.3225	0.0665636	0.100257	0.0876585		0.3225	0.158139	0.139871	0.00975501		0.3225	0.0278312	0.0248588	0.0358183
		0.387	0.0392046	0.126642	0.0741739		0.387	0.0499811	0.0736356	0.0601145		0.387	0.200266	0.116353	0.00730511		0.387	0.0102621	0.0252273	0.0177266
		0.4515	0.0418307	0.0716147	0.0239287		0.4515	0.0479241	0.033879	0.0335229		0.4515	0.213144	0.0718875	0.0149346		0.4515	0.0171487	0.0277599	0.00213728
		0.516	0.052009	0.0273199	0.0165196		0.516	0.0499728	0.0622193	0.0231811		0.516	0.207685	0.0266833	0.0239166		0.516	0.00845778	0.0366888	0.0207881
		0.5805	0.0733238	0.0923642	0.0579088		0.5805	0.0556084	0.104374	0.029031		0.5805	0.184893	0.0641372	0.0339196		0.5805	0.0487801	0.0416364	0.0471084
		0.645	0.0984229	0.1101	0.0957849		0.645	0.0671819	0.11321	0.0436563		0.645	0.150661	0.10311	0.046021		0.645	0.0789171	0.0306426	0.0742007
		0.7095	0.111393	0.0930442	0.0983721		0.7095	0.0784615	0.101479	0.0633936		0.7095	0.108707	0.137132	0.0532109		0.7095	0.0833688	0.0168421	0.0748671
		0.774	0.0829598	0.0686659	0.0381468		0.774	0.0744873	0.087289	0.0695937		0.774	0.0627024	0.164103	0.0425621		0.774	0.0729714	0.0275825	0.0370374
		0.8385	0.0188522	0.0492392	0.0567016		0.8385	0.0551742	0.0703185	0.0446619		0.8385	0.0395801	0.170885	0.0445545		0.8385	0.0668402	0.0406095	0.0125892
		0.903	0.0569005	0.0355199	0.101501		0.903	0.052306	0.0523069	0.00637354		0.903	0.0606091	0.156558	0.0647537		0.903	0.0669279	0.0396225	0.0519538
		0.9675	0.0607195	0.0383524	0.0827287		0.9675	0.0713622	0.0321768	0.0232246		0.9675	0.072666	0.145589	0.0387108		0.9675	0.0618031	0.0314738	0.0566976
		1.032	0.030646	0.0447892	0.0099832		1.032	0.0270444	0.0273838	0.0109209		1.032	0.102115	0.177378	0.0331376		1.032	0.0681132	0.0178802	0.0650509
Figure 5F	(for each lineplot experiment the average values are displayed from 50 KT pairs from a total of 10 cells)
	Exp 1	µm	Ch4a	SGO2	CENP-C		µm	Ch4b	SGO2	CENP-C		µm	Ch4c	SGO2	CENP-C		µm	Ch4d	SGO2	CENP-C
		0	0.666615	0.0747891	0.222368		0	0.574502	0.0507188	0.167437		0	0.735678	0.0590176	0.245427		0	0.455719	0.0524019	0.202781
		0.0645	0.842069	0.117871	0.502045		0.0645	0.723285	0.0780687	0.393879		0.0645	0.895574	0.091354	0.538691		0.0645	0.545002	0.0813372	0.47227
		0.129	0.928531	0.179293	0.825855		0.129	0.833124	0.118171	0.696748		0.129	0.929295	0.140652	0.856675		0.129	0.627412	0.126313	0.798955
		0.1935	0.884609	0.261831	0.966657		0.1935	0.835244	0.178882	0.877526		0.1935	0.83795	0.217152	0.976331		0.1935	0.689703	0.200331	0.968198
		0.258	0.757791	0.384716	0.819262		0.258	0.748774	0.277008	0.787416		0.258	0.689998	0.340838	0.801481		0.258	0.735203	0.320398	0.843475
		0.3225	0.6262	0.563997	0.519465		0.3225	0.647324	0.423154	0.52272		0.3225	0.565614	0.529454	0.489871		0.3225	0.784182	0.503509	0.546506
		0.387	0.534444	0.779547	0.261571		0.387	0.583265	0.613134	0.272491		0.387	0.491558	0.758962	0.244017		0.387	0.848422	0.730928	0.281844
		0.4515	0.493512	0.95014	0.134906		0.4515	0.561015	0.799021	0.138146		0.4515	0.473436	0.944955	0.131903		0.4515	0.904968	0.920108	0.150011
		0.516	0.501097	0.97814	0.129394		0.516	0.562101	0.882229	0.115861		0.516	0.511517	0.990172	0.12957		0.516	0.915506	0.96764	0.136496
		0.5805	0.562789	0.874199	0.225315		0.5805	0.588073	0.821548	0.190766		0.5805	0.606986	0.862792	0.229067		0.5805	0.876589	0.853669	0.229636
		0.645	0.685179	0.684143	0.417744		0.645	0.644613	0.648541	0.360869		0.645	0.750614	0.649507	0.434428		0.645	0.811403	0.640265	0.434508
		0.7095	0.835183	0.50411	0.659017		0.7095	0.727791	0.45698	0.591116		0.7095	0.88609	0.436023	0.700477		0.7095	0.751285	0.433284	0.70208
		0.774	0.931558	0.360158	0.841625		0.774	0.807419	0.306947	0.779583		0.774	0.94579	0.287074	0.897293		0.774	0.708145	0.279432	0.895523
		0.8385	0.895381	0.249065	0.853957		0.8385	0.836644	0.20954	0.811224		0.8385	0.894265	0.191062	0.903122		0.8385	0.662003	0.179705	0.879325
		0.903	0.741942	0.16689	0.675234		0.903	0.785442	0.145565	0.654996		0.903	0.753245	0.127611	0.700942		0.903	0.598312	0.118611	0.669002
		0.9675	0.592159	0.120331	0.449315		0.9675	0.699149	0.103994	0.43169		0.9675	0.61824	0.086333	0.4359		0.9675	0.534582	0.0864742	0.427294
		1.032	0.385391	0.0792246	0.240765		1.032	0.580502	0.0712567	0.290058		1.032	0.516486	0.0648028	0.278862		1.032	0.416008	0.0556128	0.236108
	Exp 2	µm	Ch4a	SGO2	CENP-C		µm	Ch4b	SGO2	CENP-C		µm	Ch4c	SGO2	CENP-C		µm	Ch4d	SGO2	CENP-C
		0	0.411292	0.0453894	0.154274		0	0.588275	0.0475264	0.208519		0	0.504081	0.0466444	0.180204		0	0.258517	0.0216795	0.169677
		0.0645	0.651847	0.0872669	0.396934		0.0645	0.751024	0.0774052	0.480026		0.0645	0.703748	0.077468	0.433391		0.0645	0.375953	0.0419307	0.41987
		0.129	0.875509	0.151393	0.744432		0.129	0.893848	0.128326	0.801564		0.129	0.856295	0.125642	0.774949		0.129	0.507775	0.0771613	0.752982
		0.1935	0.934534	0.237781	0.970155		0.1935	0.950339	0.209364	0.957777		0.1935	0.871439	0.202474	0.986038		0.1935	0.603952	0.136561	0.969652
		0.258	0.799852	0.34977	0.876402		0.258	0.885456	0.333554	0.818297		0.258	0.750962	0.329	0.885676		0.258	0.657295	0.233241	0.893153
		0.3225	0.600984	0.509033	0.567136		0.3225	0.754414	0.508203	0.514228		0.3225	0.592418	0.526493	0.589059		0.3225	0.708942	0.384684	0.608209
		0.387	0.453863	0.708475	0.279378		0.387	0.633275	0.720769	0.262251		0.387	0.474716	0.753342	0.307769		0.387	0.794794	0.596872	0.326793
		0.4515	0.3855	0.886877	0.131574		0.4515	0.558139	0.894322	0.138112		0.4515	0.41551	0.933324	0.156322		0.4515	0.893768	0.823334	0.162245
		0.516	0.37812	0.95129	0.108992		0.516	0.533337	0.93662	0.127538		0.516	0.410925	0.952442	0.125664		0.516	0.950488	0.961718	0.118055
		0.5805	0.423729	0.884363	0.19639		0.5805	0.550654	0.837346	0.222003		0.5805	0.462184	0.828939	0.201021		0.5805	0.938222	0.944361	0.17323
		0.645	0.531237	0.724162	0.406443		0.645	0.612563	0.656981	0.417465		0.645	0.578838	0.629034	0.386883		0.645	0.874763	0.778942	0.330141
		0.7095	0.69778	0.546096	0.695412		0.7095	0.718239	0.473809	0.669631		0.7095	0.744657	0.433191	0.638838		0.7095	0.794705	0.56438	0.56916
		0.774	0.864021	0.401699	0.905627		0.774	0.838402	0.328506	0.849987		0.774	0.892999	0.285644	0.844569		0.774	0.729716	0.37752	0.804479
		0.8385	0.932478	0.292869	0.898348		0.8385	0.901291	0.227087	0.853458		0.8385	0.923906	0.192148	0.875944		0.8385	0.663688	0.242308	0.896837
		0.903	0.839576	0.211556	0.677983		0.903	0.855301	0.155342	0.673458		0.903	0.806772	0.134693	0.707679		0.903	0.577079	0.153506	0.784365
		0.9675	0.640822	0.148719	0.39975		0.9675	0.741417	0.106296	0.424213		0.9675	0.622886	0.0942514	0.454278		0.9675	0.473676	0.0981771	0.543117
		1.032	0.444944	0.107581	0.197368		1.032	0.625202	0.0820944	0.241214		1.032	0.468088	0.0712774	0.264483		1.032	0.382121	0.0665134	0.323049
	Exp 3	µm	Ch4a	SGO2	CENP-C		µm	Ch4b	SGO2	CENP-C		µm	Ch4c	SGO2	CENP-C		µm	Ch4d	SGO2	CENP-C
		0	0.603415	0.0664584	0.225124		0	0.657986	0.0668595	0.229932		0	0.672793	0.0668095	0.217473		0	0.488513	0.0434668	0.253767
		0.064	0.800217	0.116905	0.487205		0.064	0.79587	0.123261	0.496017		0.064	0.833663	0.112009	0.463658		0.064	0.566383	0.075742	0.521735
		0.129	0.938975	0.183673	0.801519		0.129	0.88771	0.197301	0.810389		0.129	0.93686	0.174582	0.765225		0.129	0.629314	0.123741	0.824659
		0.193	0.944265	0.269442	0.962533		0.193	0.902114	0.290089	0.974073		0.193	0.931354	0.256524	0.950305		0.193	0.667429	0.19865	0.968436
		0.258	0.830749	0.390319	0.835465		0.258	0.849258	0.421586	0.880944		0.258	0.831401	0.369172	0.888126		0.258	0.698705	0.32129	0.846771
		0.322	0.6731	0.550458	0.536143		0.322	0.781285	0.604766	0.611857		0.322	0.705801	0.526373	0.634952		0.322	0.756459	0.514444	0.563702
		0.387	0.551408	0.741585	0.272669		0.387	0.737886	0.808383	0.34511		0.387	0.61311	0.718522	0.368903		0.387	0.849781	0.751174	0.311065
		0.451	0.4906	0.90678	0.136002		0.451	0.725532	0.95597	0.189884		0.451	0.563252	0.89517	0.197607		0.451	0.944547	0.94436	0.179917
		0.516	0.483878	0.975828	0.108796		0.516	0.728915	0.986115	0.152046		0.516	0.549086	0.976892	0.139902		0.516	0.981129	0.968158	0.173129
		0.581	0.519674	0.90568	0.175837		0.581	0.738941	0.88475	0.220147		0.581	0.575037	0.936211	0.177021		0.581	0.944673	0.828361	0.273573
		0.645	0.598467	0.741416	0.343259		0.645	0.762828	0.704436	0.385561		0.645	0.642703	0.801477	0.303687		0.645	0.860925	0.606882	0.465497
		0.71	0.71568	0.548672	0.592554		0.71	0.807506	0.519741	0.609614		0.71	0.748486	0.635209	0.510356		0.71	0.787632	0.41328	0.696031
		0.774	0.8393	0.387744	0.816211		0.774	0.858771	0.379996	0.807362		0.774	0.863972	0.493165	0.739637		0.774	0.733915	0.278187	0.856661
		0.839	0.90529	0.274127	0.876552		0.839	0.883286	0.286351	0.871137		0.839	0.932491	0.378332	0.884676		0.839	0.683969	0.192597	0.847537
		0.903	0.864328	0.19602	0.737201		0.903	0.848226	0.213686	0.745836		0.903	0.919828	0.281477	0.854385		0.903	0.615907	0.132727	0.669289
		0.967	0.730207	0.13719	0.486249		0.967	0.764191	0.152118	0.520527		0.967	0.824823	0.196352	0.650419		0.967	0.545209	0.0910312	0.439938
		1.032	0.589831	0.0936189	0.283231		1.032	0.688507	0.110787	0.340039		1.032	0.730941	0.141025	0.425037		1.032	0.474039	0.0646203	0.27243
	Mean	µm	Ch4a	SGO2	CENP-C		µm	Ch4b	SGO2	CENP-C		µm	Ch4c	SGO2	CENP-C		µm	Ch4d	SGO2	CENP-C
		0	0.560441	0.0622123	0.200589		0	0.606921	0.0550349	0.201963		0	0.637517	0.0574905	0.214368		0	0.400916	0.0391827	0.208742
		0.0645	0.764711	0.107348	0.462062		0.0645	0.756727	0.0929115	0.456641		0.0645	0.810995	0.0936103	0.47858		0.0645	0.49578	0.0663366	0.471291
		0.129	0.914338	0.171453	0.790602		0.129	0.87156	0.147933	0.769567		0.129	0.907484	0.146959	0.79895		0.129	0.588167	0.109072	0.792199
		0.1935	0.921136	0.256351	0.966448		0.1935	0.895899	0.226112	0.936459		0.1935	0.880248	0.225383	0.970892		0.1935	0.653694	0.178514	0.968762
		0.258	0.79613	0.374935	0.84371		0.258	0.827829	0.34405	0.828886		0.258	0.757454	0.346337	0.858428		0.258	0.697068	0.291643	0.861133
		0.3225	0.633428	0.541163	0.540915		0.3225	0.727674	0.512041	0.549602		0.3225	0.621278	0.52744	0.571294		0.3225	0.749861	0.467546	0.572805
		0.387	0.513238	0.743203	0.271206		0.387	0.651475	0.714095	0.293284		0.387	0.526461	0.743609	0.306896		0.387	0.830999	0.692991	0.306567
		0.4515	0.456537	0.914599	0.134161		0.4515	0.614895	0.883104	0.155381		0.4515	0.484066	0.924483	0.161944		0.4515	0.914428	0.895934	0.164058
		0.516	0.454365	0.968419	0.115727		0.516	0.608118	0.934988	0.131815		0.516	0.490509	0.973169	0.131712		0.516	0.949041	0.965838	0.14256
		0.5805	0.502064	0.888081	0.199181		0.5805	0.625889	0.847881	0.210972		0.5805	0.548069	0.875981	0.20237		0.5805	0.919828	0.875463	0.22548
		0.645	0.604961	0.716574	0.389149		0.645	0.673335	0.669986	0.387965		0.645	0.657385	0.693339	0.374999		0.645	0.84903	0.675363	0.410048
		0.7095	0.749547	0.532959	0.648994		0.7095	0.751179	0.48351	0.623454		0.7095	0.793077	0.501474	0.616557		0.7095	0.777874	0.470314	0.655757
		0.774	0.878293	0.3832	0.854488		0.774	0.834864	0.338483	0.81231		0.774	0.900921	0.355294	0.827166		0.774	0.723925	0.311713	0.852221
		0.8385	0.91105	0.27202	0.876286		0.8385	0.873741	0.240993	0.845273		0.8385	0.916887	0.253847	0.887914		0.8385	0.669887	0.20487	0.874566
		0.903	0.815282	0.191489	0.696806		0.903	0.829656	0.171531	0.69143		0.903	0.826615	0.18126	0.754336		0.903	0.597099	0.134948	0.707552
		0.9675	0.654396	0.135413	0.445105		0.9675	0.734919	0.120803	0.45881		0.9675	0.68865	0.125645	0.513532		0.9675	0.517822	0.0918942	0.470116
		1.032	0.473389	0.093475	0.240455		1.032	0.631404	0.088046	0.290437		1.032	0.571838	0.0923685	0.322794		1.032	0.424056	0.0622488	0.277196
	St Dev	µm	Ch4a	SGO2	CENP-C		µm	Ch4b	SGO2	CENP-C		µm	Ch4c	SGO2	CENP-C		µm	Ch4d	SGO2	CENP-C
		0	0.132976	0.0151528	0.0401333		0	0.0447563	0.010364	0.0317589		0	0.119761	0.0101689	0.0327222		0	0.124407	0.0158029	0.0423606
		0.0645	0.0999581	0.0173973	0.0568882		0.0645	0.0366271	0.0262853	0.0549383		0.0645	0.0979015	0.0173806	0.0542131		0.0645	0.104322	0.0213205	0.0509396
		0.129	0.0340303	0.0175097	0.041795		0.129	0.033428	0.0430546	0.0632174		0.129	0.0444916	0.0250723	0.0502273		0.129	0.0696278	0.0276652	0.036313
		0.1935	0.0320055	0.0165265	0.00381481		0.1935	0.0577984	0.057464	0.0516837		0.1935	0.0473207	0.0279495	0.0184771		0.1935	0.0444948	0.0363422	0.000780033
		0.258	0.0366209	0.0219727	0.0294485		0.258	0.0708156	0.0728583	0.0476543		0.258	0.0709246	0.0206429	0.0493327		0.258	0.0389799	0.0505795	0.0277789
		0.3225	0.0365973	0.0286368	0.0241911		0.3225	0.0708706	0.0908672	0.054082		0.3225	0.0744162	0.00174549	0.074154		0.3225	0.0380516	0.071968	0.0318431
		0.387	0.0521153	0.0355635	0.00899289		0.387	0.0789009	0.0977957	0.0451738		0.387	0.0755114	0.0219069	0.0624473		0.387	0.0313619	0.0838549	0.0228098
		0.4515	0.0615373	0.0323482	0.002306		0.4515	0.0958249	0.0790737	0.029881		0.4515	0.0744426	0.0260434	0.0332108		0.4515	0.0266782	0.0640318	0.0150354
		0.516	0.0665888	0.0148793	0.0118359		0.516	0.105597	0.0519622	0.018468		0.516	0.0714359	0.0191388	0.00735714		0.516	0.0328354	0.00357796	0.028033
		0.5805	0.0711829	0.0160662	0.0248565		0.5805	0.0996771	0.0328918	0.0175233		0.5805	0.0760747	0.0548387	0.0260491		0.5805	0.0375847	0.0609937	0.0503002
		0.645	0.0771761	0.0293806	0.0401413		0.645	0.0791427	0.0301313	0.0283741		0.645	0.0868242	0.094208	0.0661754		0.645	0.0333126	0.0912416	0.0709152
		0.7095	0.0747005	0.0250175	0.0521563		0.7095	0.0490144	0.0324859	0.0410466		0.7095	0.0805737	0.115826	0.0969989		0.7095	0.023297	0.0820747	0.0750565
		0.774	0.0477559	0.0211397	0.0460754		0.774	0.0258581	0.0375326	0.035462		0.774	0.0414805	0.119402	0.0802556		0.774	0.0138264	0.0569936	0.0456845
		0.8385	0.0192074	0.0219779	0.0221968		0.8385	0.0333639	0.0402494	0.0307838		0.8385	0.0200561	0.107808	0.0138756		0.8385	0.0122249	0.0330566	0.0249924
		0.903	0.0647088	0.0226748	0.03501		0.903	0.0384537	0.036833	0.048013		0.903	0.0850458	0.0868623	0.0867112		0.903	0.019442	0.0175531	0.0665222
		0.9675	0.070018	0.0142773	0.0434027		0.9675	0.0330043	0.0271445	0.0535792		0.9675	0.117952	0.0613614	0.118903		0.9675	0.0385989	0.00589896	0.0635357
		1.032	0.105146	0.014179	0.0429322		1.032	0.0542691	0.0204261	0.049414		1.032	0.139896	0.0422621	0.0888369		1.032	0.0464846	0.00582439	0.0436657
Figure 5I	(for each lineplot experiment the average values are displayed from 50 KT pairs from a total of 10 cells)
	Exp 1	µm	B56α WT	Sgo2	CENP-C		µm	B56α TKHG	Sgo2	CENP-C		Mean	µm	B56α WT	Sgo2	CENP-C		µm	B56α TKHG	Sgo2	CENP-C
		0	0.294098	0.0666881	0.255372		0	0.651265	0.0671954	0.298787			0	0.402043	0.0771754	0.286811		0	0.656762	0.0759381	0.266181
		0.064	0.382385	0.110451	0.532989		0.064	0.803028	0.110683	0.593254			0.064	0.502223	0.122008	0.563467		0.064	0.804366	0.124908	0.52609
		0.129	0.478533	0.18547	0.833049		0.129	0.916517	0.182262	0.88724			0.129	0.588705	0.187809	0.848619		0.129	0.900718	0.194749	0.810086
		0.193	0.56909	0.298496	0.966049		0.193	0.954906	0.291142	0.98645			0.193	0.652856	0.279521	0.961329		0.193	0.92165	0.290947	0.965028
		0.258	0.6539	0.442229	0.822577		0.258	0.93222	0.446883	0.811794			0.258	0.709108	0.406212	0.825568		0.258	0.885918	0.421934	0.896392
		0.322	0.743632	0.610164	0.525039		0.322	0.891006	0.63959	0.506558			0.322	0.778359	0.570518	0.550428		0.322	0.828494	0.589136	0.657085
		0.387	0.834469	0.775922	0.268343		0.387	0.858914	0.832693	0.254495			0.387	0.860606	0.752133	0.303536		0.387	0.780316	0.769381	0.393028
		0.451	0.910612	0.902152	0.134418		0.451	0.838057	0.962976	0.13153			0.451	0.928645	0.901832	0.162122		0.451	0.745759	0.905498	0.205379
		0.516	0.950544	0.957892	0.116319		0.516	0.819729	0.969088	0.121361			0.516	0.950014	0.967955	0.129072		0.516	0.722528	0.948778	0.1282
		0.581	0.949404	0.921843	0.202806		0.581	0.806212	0.853698	0.208477			0.581	0.927114	0.923449	0.194388		0.581	0.714498	0.892273	0.15511
		0.645	0.901655	0.797824	0.394624		0.645	0.809208	0.672981	0.3969			0.645	0.869542	0.782353	0.354369		0.645	0.732994	0.7683	0.281844
		0.71	0.822159	0.629717	0.652015		0.71	0.8343	0.494122	0.651898			0.71	0.801167	0.606528	0.576734		0.71	0.778939	0.624164	0.487913
		0.774	0.734698	0.462523	0.871623		0.774	0.853811	0.354009	0.851149			0.774	0.735529	0.440952	0.783301		0.774	0.831679	0.487331	0.705399
		0.839	0.638103	0.323407	0.917205		0.839	0.840466	0.249573	0.888413			0.839	0.667502	0.31101	0.863733		0.839	0.867432	0.367675	0.845081
		0.903	0.524559	0.216362	0.760041		0.903	0.782737	0.172573	0.750008			0.903	0.585737	0.217369	0.779342		0.903	0.85436	0.268692	0.844707
		0.967	0.409477	0.141815	0.486171		0.967	0.685967	0.117522	0.515452			0.967	0.498456	0.150511	0.585443		0.967	0.781714	0.187452	0.704175
		1.032	0.32432	0.095725	0.266372		1.032	0.590008	0.0799071	0.306631			1.032	0.438968	0.118705	0.427805		1.032	0.677708	0.124098	0.500595
	Exp 2	µm	B56α WT	Sgo2	CENP-C		µm	B56α TKHG	Sgo2	CENP-C		St Dev	µm	B56α WT	Sgo2	CENP-C		µm	B56α TKHG	Sgo2	CENP-C
		0	0.486607	0.0862894	0.290006		0	0.671357	0.112685	0.307091			0	0.0983612	0.00987252	0.0299687		0	0.0127679	0.0332488	0.0638017
		0.064	0.594241	0.124621	0.564221		0.064	0.802629	0.176792	0.569731			0.064	0.108633	0.0104965	0.0301087		0.064	0.00267068	0.0464354	0.0966788
		0.129	0.671965	0.17462	0.841452		0.129	0.87524	0.255281	0.845275			0.129	0.0994843	0.0145002	0.0201341		0.129	0.0222755	0.0553545	0.0995288
		0.193	0.711363	0.242863	0.933736		0.193	0.874152	0.347945	0.983655			0.193	0.0744234	0.0317536	0.025562		0.193	0.0422187	0.0570947	0.0347114
		0.258	0.741786	0.35374	0.777801		0.258	0.815333	0.462084	0.913992			0.258	0.0480798	0.0464832	0.049331		0.258	0.0621119	0.0568877	0.0773148
		0.322	0.793887	0.520439	0.503311		0.322	0.740754	0.598392	0.683149			0.322	0.0301303	0.0457633	0.063726		0.322	0.0782383	0.0556624	0.139335
		0.387	0.86794	0.725315	0.27044		0.387	0.683888	0.752147	0.415914			0.387	0.0233507	0.0254394	0.0591484		0.387	0.0888646	0.0566947	0.128626
		0.451	0.92775	0.896459	0.14838		0.451	0.652147	0.879218	0.218333			0.451	0.0184969	0.00522114	0.0365655		0.451	0.092962	0.049838	0.0683
		0.516	0.945786	0.97346	0.128468		0.516	0.650654	0.951275	0.133786			0.516	0.00398886	0.00872762	0.0130652		0.516	0.087337	0.0216675	0.00630614
		0.581	0.91684	0.91678	0.197852		0.581	0.674209	0.933633	0.162075			0.581	0.0193226	0.00760085	0.010583		0.581	0.0796217	0.0400404	0.0571679
		0.645	0.861134	0.751507	0.350768		0.645	0.723987	0.829815	0.295435			0.645	0.0288439	0.0267129	0.0385802		0.645	0.0721331	0.0837033	0.122418
		0.71	0.805519	0.565032	0.558877		0.71	0.796124	0.68797	0.506105			0.71	0.0234732	0.0360198	0.0681309		0.71	0.065662	0.112625	0.173797
		0.774	0.754628	0.399677	0.753374		0.774	0.869638	0.543984	0.727045			0.774	0.0186965	0.0357572	0.0778019		0.774	0.0526379	0.115892	0.157692
		0.839	0.701268	0.272616	0.829988		0.839	0.921684	0.419782	0.86914			0.839	0.0318083	0.0339383	0.0468356		0.839	0.0469837	0.102515	0.0591534
		0.903	0.632461	0.185339	0.749602		0.903	0.912789	0.313482	0.860666			0.903	0.0553843	0.0325449	0.0427903		0.903	0.0660225	0.0833059	0.0878132
		0.967	0.562659	0.126488	0.584597		0.967	0.834678	0.221656	0.715192			0.967	0.0795397	0.0293526	0.099698		0.967	0.0830755	0.0605655	0.183463
		1.032	0.525959	0.124874	0.492429		1.032	0.71499	0.14725	0.504158			1.032	0.103626	0.0206004	0.140728		1.032	0.0762338	0.0382849	0.192208
	Exp 3	µm	B56α WT	Sgo2	CENP-C		µm	B56α TKHG	Sgo2	CENP-C
		0	0.425423	0.0785486	0.315053		0	0.647663	0.0479341	0.192666
		0.064	0.530043	0.13095	0.593192		0.064	0.807441	0.0872491	0.415284
		0.129	0.615616	0.203336	0.871356		0.129	0.910396	0.146705	0.697743
		0.193	0.678113	0.297204	0.984202		0.193	0.935892	0.233756	0.924979
		0.258	0.731637	0.422669	0.876327		0.258	0.910199	0.356834	0.963389
		0.322	0.797558	0.580952	0.622936		0.322	0.853721	0.529425	0.781548
		0.387	0.879409	0.755162	0.371824		0.387	0.798145	0.723304	0.508675
		0.451	0.947574	0.906886	0.203567		0.451	0.747072	0.8743	0.266275
		0.516	0.953711	0.972512	0.142428		0.516	0.697199	0.92597	0.129452
		0.581	0.9151	0.931725	0.182508		0.581	0.663074	0.889487	0.0947793
		0.645	0.845836	0.797727	0.317716		0.645	0.665788	0.802103	0.153197
		0.71	0.775822	0.624836	0.519309		0.71	0.706393	0.690398	0.305735
		0.774	0.717263	0.460656	0.724907		0.774	0.771589	0.563998	0.538002
		0.839	0.663134	0.337006	0.844005		0.839	0.840147	0.433671	0.777689
		0.903	0.600193	0.250406	0.828383		0.903	0.867556	0.320022	0.923445
		0.967	0.523231	0.183229	0.685562		0.967	0.824497	0.223177	0.881881
		1.032	0.466625	0.135516	0.524613		1.032	0.728126	0.145137	0.690997

## Sheet: Figure 6
Figure 6B		Control		CB-Sgo2				Control		CB-Sgo2				Control		CB-Sgo2
		CB-Sgo2	B56α	CB-Sgo2	B56α			CB-Sgo2	B56α TKHG	CB-Sgo2	B56α TKHG			CB-Sgo2	B56α	CB-Sgo2	B56α
	Exp 1	-9.298e-05	1.13523	0.56956	2.25606		Exp 1	-0.001536	0.797726	1.20986	1.91689		Mean	0.00151231	1	1	2.21134
		0.00020734	1.07693	2.36723	2.65406			0.00514573	0.641729	0.660434	1.64322		St Dev	0.00170121	0	0	0.207518
		0.00227086	1.15053	0.389914	1.16082			0.0009046	0.26436	1.55847	1.9033	Mann-Whitney Test	P value				<0.0001 (vs B56α in Control)
		0.00063461	0.865354	2.08106	5.5827			-0.0001838	1.38814	1.31418	2.30646
		-5.657e-05	0.890053	0.756784	0.801306			0.00223709	0.956074	0.300249	0.935111
		4.6812e-05	0.944302	0.812311	0.883601			-0.0004041	1.08736	1.10649	0.5765
		-0.0007595	1.25016	0.614096	3.55043			0.00195708	1.13746	0.850326	0.841946
		-0.0006514	1.15898	0.385671	3.10416			-0.0001019	1.17682					Control		CB-Sgo2
		-0.0024627	0.794881	0.479118	3.6234			-0.0006068	1.38269					CB-Sgo2	B56α TKHG	CB-Sgo2	B56α TKHG
		-0.0013441	0.733572	1.54426	1.0148			0.00040297	1.16765				Mean	0.00143871	1	1	1.32418
													St Dev	0.00104947	0	0	0.301968
	Exp 2	0.000431	2.40758	2.00195	5.02781		Exp 2	-0.000223	1.05111	0.592356	1.96944	Mann-Whitney Test	P value				0.0366 (vs B56α TKHG in Control)
		0.000462	0.868152	0.403495	0.572935			0.0001828	0.778931	0.173439	1.34191
		0.000213	0.194673	1.00532	2.65367			0.0003098	0.655	0.631569	1.05592
		0.000836	0.748389	1.68286	3.24765			0.0003067	0.667344	0.202665	0.839504
		0.00106	0.255335	0.488621	2.86614			0.0002866	0.628422	1.64308	1.60479
		0.000611	0.722594	1.4227	4.29543			0.0008123	0.734322	0.765275	1.02233
		8.08e-05	1.12071	1.26257	2.50489			0.000249	0.841959	1.90814	0.458852
		0.000685	1.33199	1.0003	0.0531691			0.0006458	1.15534	1.59995	1.47627
		0.00059	1.45711	0.172528	0.404071			0.0010193	2.70972	1.62566	1.03511
		0.000655	0.893469	0.559654	1.0235			-0.000249	0.777854	0.857867	2.59577
	Exp 3	-2.73e-06	0.886116	0.727465	3.20224		Exp 3	0.00328487	1.2731	0.265156	1.39394
		0.00561293	1.10287	0.664606	1.64441			-0.0017098	0.640174	1.4774	3.06565
		0.00529171	1.01441	0.697306	2.46015			0.00426154	1.10626	0.796095	1.10281
		0.00135231	1.36458	2.20686	2.65659			0.00236279	1.20176	1.0004	1.93251
		0.00384036	0.803334	1.46831	0.248628			0.00584425	0.973135	0.524972	0.823108
		0.00409717	1.27492	1.75704	2.06114			0.00270568	0.973794	0.811421	0.884708
		0.00509145	0.71277	0.346676	2.04572			0.00177803	0.887304	0.564575	1.02108
		0.00473051	0.946984	0.644324	1.50297			0.00163051	1.12909	0.861607	1.72087
		0.00510451	1.03253	0.624793	0.554945			0.00085736	1.03316	1.70892	2.37703
		0.00109116	0.861474	0.862619	3.30722			-5.162e-05	0.782222	1.98945	1.7588
	Exp 4	0.00182559	1.11699	1.75528	2.97964		Exp 4	0.00198896	1.17757	2.28307	0.86915
		0.00354683	1.57103	0.598864	1.79487			0.00428245	1.15494	0.549103	1.36431
		0.00195789	0.916917	1.1512	0.826589			0.00240247	1.79939	0.964258	0.776852
		0.00135707	0.648441	1.63321	2.28041			0.00379552	1.14509	0.65333	0.906728
		0.00127707	0.869883	0.436633	3.67348			0.00348534	1.30096	0.705581	1.55372
		0.00225908	0.768986	1.27665	2.31199			0.00356948	0.518916	0.634248	0.809593
		0.002558	0.80434	0.484009	1.94458			0.0020428	0.491564	0.518977	0.29167
		0.00182176	1.04154	1.64215	2.20423			0.00196546	0.791963	1.07468	1.45037
		0.00182176	1.04154	0.480829	0.780592			0.00242647	0.607463	0.776146	0.470235
		0.00244234	1.22033	0.541164	2.69244			-0.0005293	1.01215	1.84061	0.532172
Figure 6D
		B56α WT	B56α TKHG			B56α WT	B56α TKHG
	Exp 1	1.92215	0.299968		Mean	2.29179	0.0189184
		3.68941	-0.03477		St Dev	0.852984	0.00440429
		5.48491	0.014828	Mann-Whitney Test	P value		<0.0001
		9.28035	-0.04043
		2.05514	-0.00663
		2.52994	-0.01846
		2.77721	-0.02919
		0.168852	0.014439
		0.898952	0.082192
		0.14246	-0.05118
			-0.11468
			-0.09492
			-0.01458
			-0.02175
			-0.00629
			0.274318
	Exp 2	0.670318	0.073727
		0.214479	0.025099
		0.171206	-0.1134
		0.225548	0.012981
		5.18364	0.08005
		1.28832	0.053456
		6.04763	0.010658
		0.207822	-0.01835
		1.9844	0.158699
		1.38002	-0.0003
		0.821388	-0.02819
		2.97177	0.009962
		1.74819
		2.18868
		0.733781
		1.18097
Figure 6F
		BUBR1				GEF-H1				RepoMan
		B56γ	B56α WT	B56α TKHG		B56γ	B56α WT	B56α TKHG		B56γ	B56α WT	B56α TKHG
	Exp 1	1	0.310544	0.663739		1	0.606085	1.33001		1	0.239914	0.700145
	Exp 2	1	0.601068	1.29072						1	0.434799	0.591181
	Exp 3	1	0.706019	0.957496		1	0.588428	1.15946		1	0.449617	0.559206
	Exp 4	1	0.639454	1.34773		1	0.102004	0.499807		1	0.139377	0.412607
	Exp 5	1	0.620608	0.519544		1	0.429538	0.175583		1	0.465342	0.299855
	Mean	1	0.575538	0.955847		1	0.431514	0.791216		1	0.34581	0.512599
	St Dev	0	0.15331	0.367902		0	0.233579	0.544618		0	0.147319	0.157146
t-test with Welch's correction	P value		0.0035	0.8017			0.0166	0.4991			0.0006	0.0023

## Sheet: Fig1 - Supp 2
Fig1 - Supp 2D	(for each lineplot experiment the average values are displayed from 50 KT pairs from a total of 10 cells)
	Exp 1	µm	enB56α	SGO2	CENP-C		µm	enB56γ	SGO2	CENP-C		Mean	µm	enB56α	SGO2	CENP-C		Mean	µm	enB56γ	SGO2	CENP-C
		0	0.300055	0.0321665	0.212108		0	0.698553	0.0372587	0.21951			0	0.239415	0.0355734	0.262876			0	0.694806	0.0332668	0.244185
		0.0645	0.340557	0.0506147	0.463917		0.0645	0.828452	0.0640908	0.486508			0.0645	0.280569	0.0581358	0.536975			0.0645	0.816964	0.0554952	0.517954
		0.129	0.393116	0.079702	0.774647		0.129	0.9201	0.107604	0.805046			0.129	0.336719	0.0974854	0.835256			0.129	0.901033	0.0940992	0.83077
		0.1935	0.455392	0.128028	0.961193		0.1935	0.930631	0.174105	0.966434			0.1935	0.410702	0.1665	0.968173			0.1935	0.915575	0.160058	0.981682
		0.258	0.541167	0.21604	0.880131		0.258	0.877145	0.274748	0.861746			0.258	0.516218	0.285624	0.83723			0.258	0.873304	0.271123	0.865912
		0.3225	0.66144	0.365833	0.622624		0.3225	0.808566	0.433119	0.587271			0.3225	0.662699	0.471141	0.563752			0.3225	0.817935	0.449493	0.591012
		0.387	0.799399	0.577057	0.363641		0.387	0.762147	0.654753	0.33692			0.387	0.826273	0.701652	0.320741			0.387	0.783248	0.682851	0.34016
		0.4515	0.92924	0.804654	0.205733		0.4515	0.737575	0.880509	0.19953			0.4515	0.949465	0.894632	0.189397			0.4515	0.770088	0.89142	0.203998
		0.516	0.985984	0.952809	0.162661		0.516	0.73898	0.985006	0.179715			0.516	0.973274	0.95923	0.170468			0.516	0.773144	0.964919	0.18373
		0.5805	0.944548	0.947617	0.220682		0.5805	0.763007	0.903278	0.267921			0.5805	0.885214	0.865198	0.251898			0.5805	0.788843	0.864306	0.269165
		0.645	0.831919	0.786228	0.378546		0.645	0.81521	0.688934	0.465688			0.645	0.741209	0.668895	0.428037			0.645	0.822352	0.651016	0.456008
		0.7095	0.71245	0.56347	0.621231		0.7095	0.886351	0.457306	0.718242			0.7095	0.607854	0.460888	0.659736			0.7095	0.866609	0.4262	0.69401
		0.774	0.621905	0.37359	0.854649		0.774	0.93507	0.29627	0.90236			0.774	0.511715	0.303064	0.850864			0.774	0.892414	0.264701	0.869271
		0.8385	0.547801	0.247678	0.935548		0.8385	0.911694	0.202227	0.905245			0.8385	0.440267	0.201348	0.887094			0.8385	0.873234	0.168953	0.880382
		0.903	0.481972	0.169597	0.821603		0.903	0.8147	0.141988	0.70911			0.903	0.37936	0.136629	0.750151			0.903	0.801664	0.11258	0.71699
		0.9675	0.422031	0.121359	0.568564		0.9675	0.692355	0.0989348	0.435283			0.9675	0.327697	0.0955104	0.51951			0.9675	0.706418	0.0788828	0.470627
		1.032	0.377373	0.0889346	0.329198		1.032	0.650822	0.0927185	0.300144			1.032	0.270447	0.0631825	0.31326			1.032	0.616756	0.0655642	0.28874
	Exp 2	µm	enB56α	SGO2	CENP-C		µm	enB56γ	SGO2	CENP-C		St Dev	µm	enB56α	SGO2	CENP-C		St Dev	µm	enB56γ	SGO2	CENP-C
		0	0.177125	0.0461279	0.325157		0	0.75474	0.0443789	0.288167			0	0.0614818	0.00932984	0.057397			0	0.0618932	0.0135563	0.0381845
		0.0645	0.226192	0.0798133	0.641857		0.0645	0.877573	0.0690218	0.58183			0.0645	0.0573887	0.0190641	0.0931413			0.0645	0.0670947	0.0193164	0.0553203
		0.129	0.286893	0.134232	0.918562		0.129	0.948266	0.112525	0.882148			0.129	0.0534158	0.0318291	0.0745939			0.129	0.0591183	0.0277615	0.0444945
		0.1935	0.364086	0.221261	0.967821		0.1935	0.944864	0.189952	0.985171			0.1935	0.0456833	0.0487042	0.00716182			0.1935	0.0390565	0.0388707	0.0138377
		0.258	0.478912	0.359912	0.746411		0.258	0.886513	0.32711	0.815806			0.258	0.0329155	0.0720513	0.078691			0.258	0.0154918	0.0578854	0.052314
		0.3225	0.646588	0.566087	0.45188		0.3225	0.823578	0.543933	0.527982			0.3225	0.0167764	0.100528	0.0969289			0.3225	0.00817028	0.0874116	0.0649822
		0.387	0.837912	0.803314	0.237593		0.387	0.791042	0.797982	0.294857			0.387	0.0233431	0.114858	0.0720209			0.387	0.0184808	0.10397	0.0470065
		0.4515	0.967371	0.965343	0.144473		0.4515	0.78094	0.967715	0.190524			0.4515	0.0191711	0.0820588	0.0393847			0.4515	0.0286714	0.0714668	0.0161772
		0.516	0.962706	0.953983	0.157234		0.516	0.778692	0.956251	0.204662			0.516	0.0117859	0.0101216	0.0184232			0.516	0.0317556	0.0174504	0.0192416
		0.5805	0.818859	0.776665	0.271363		0.5805	0.784366	0.782833	0.329337			0.5805	0.0631377	0.0856399	0.0273081			0.5805	0.0283406	0.0705804	0.0595599
		0.645	0.635523	0.549448	0.478847		0.645	0.805956	0.551291	0.548588			0.645	0.0990505	0.118404	0.0501638			0.645	0.0209033	0.0871871	0.09778
		0.7095	0.494883	0.364226	0.717664		0.7095	0.832385	0.346905	0.778867			0.7095	0.109025	0.0997536	0.0510664			0.7095	0.029755	0.0692004	0.0992183
		0.774	0.406942	0.248329	0.870477		0.774	0.837354	0.214177	0.891208			0.774	0.107584	0.0641062	0.0217526			0.774	0.050025	0.0442074	0.0479791
		0.8385	0.34588	0.177251	0.837577		0.8385	0.805628	0.137627	0.821907			0.8385	0.101601	0.0401336	0.0489941			0.8385	0.0587334	0.0323442	0.0508295
		0.903	0.288732	0.124645	0.648128		0.903	0.730566	0.0912237	0.621209			0.903	0.0971754	0.0289039	0.0906879			0.903	0.0655593	0.0263224	0.0999534
		0.9675	0.229358	0.0831724	0.419489		0.9675	0.650337	0.0641652	0.39266			0.9675	0.0963991	0.0223932	0.0866264			0.9675	0.0642767	0.0179882	0.100419
		1.032	0.154245	0.0507775	0.213503		1.032	0.516971	0.0477348	0.218609			1.032	0.111853	0.0223069	0.0928199			1.032	0.0878531	0.0238976	0.0651813
	Exp 3	µm	enB56α	SGO2	CENP-C		µm	enB56γ	SGO2	CENP-C
		0	0.241064	0.0284258	0.251364		0	0.631124	0.0181628	0.224877
		0.0645	0.274958	0.0439795	0.50515		0.0645	0.744867	0.0333729	0.485524
		0.129	0.330147	0.0785222	0.812558		0.129	0.834735	0.0621691	0.805117
		0.1935	0.412627	0.150211	0.975504		0.1935	0.871232	0.116116	0.993442
		0.258	0.528575	0.280921	0.885146		0.258	0.856253	0.21151	0.920185
		0.3225	0.68007	0.481502	0.616753		0.3225	0.821663	0.371426	0.657785
		0.387	0.841508	0.724584	0.36099		0.387	0.796556	0.595817	0.388703
		0.4515	0.951785	0.913901	0.217985		0.4515	0.79175	0.826036	0.221939
		0.516	0.971131	0.970898	0.191509		0.516	0.80176	0.953499	0.166813
		0.5805	0.892234	0.871313	0.26365		0.5805	0.819155	0.906808	0.210237
		0.645	0.756185	0.67101	0.426717		0.645	0.845891	0.712824	0.353748
		0.7095	0.616228	0.454969	0.640312		0.7095	0.88109	0.474389	0.58492
		0.774	0.506298	0.287272	0.827468		0.774	0.904818	0.283656	0.814245
		0.8385	0.42712	0.179116	0.888157		0.8385	0.90238	0.167004	0.913994
		0.903	0.367376	0.115643	0.780721		0.903	0.859725	0.104529	0.82065
		0.9675	0.331701	0.0819998	0.570478		0.9675	0.776562	0.0735483	0.583939
		1.032	0.279722	0.0498354	0.397079		1.032	0.682474	0.0562392	0.347466

## Sheet: Fig1 - Supp 4
Fig1 - Supp 4B	(for each experiment the average values are displayed from 10 cells for each timepoint below and raw data points from each experiment are displayed to the right)
	Mean		0'	2.5'	5'	10'	20'	30'		siControl	0'	2.5'	5'	10'	20'	30'		siB56pool	0'	2.5'	5'	10'	20'	30'		siB56pool+B56γ	0'	2.5'	5'	10'	20'	30'		siB56pool+B56α	0'	2.5'	5'	10'	20'	30'
		siControl	1	0.381146	0.505672	0.167915	0.105429	0.0785624		Exp 1	0.639579	0.51318	0.19412	0.0776125	0.13294	0.0593452		Exp 1	1.90873	1.09685	1.38372	0.602079	0.160729	0.35037		Exp 1	0.370888	0.221376	0.122992	0.0432746	0.0249897	0.0363313		Exp 1	0.665454	0.22077	0.0420908	0.0905108	0.227434	0.276736
		siB56pool	2.18998	1.06275	0.945371	0.705029	0.372559	0.394728			0.862805	0.878714	0.141137	0.102063	0.250269	0.0701008			2.28671	1.40466	0.0703841	0.309311	1.11583	0.187249			0.617405	0.121007	0.1204	0.0350579	0.0733298	0.0238065			0.999335	0.0948114	0	0.124871	0.0868088	0.0394883
		siB56pool + B56γ	0.838171	0.382756	0.219093	0.127749	0.0768911	0.0640284			0.854811	0.740793	0.281395	0.0608529	0.133413	0.0701649			2.27806	1.58427	0.691196	0.603162	0.454439	0.115093			0.458318	0.238065	0.074186	0.071933	0.0479037	0.0271341			0.848544	0.166419	0.0883191	0.0941922	0.0882817	0.207948
		siB56pool + B56α	1.21805	0.35252	0.185274	0.125524	0.0891346	0.0911989			0.776494	0.790072	0.50593	0.086311	0.0484264	0.0750431			1.3888	1.27682	0.694377	1.63657	0.558574	0.155739			0.705178	0.0797319	0.199444	0.0813548	0.038086	0.0525308			0.778318	0.26174	0.0219858	0.046185	0.101865	0.224251
											1.0685	1.19837	0.372002	0.153285	0.0484129	0.0406957			1.40601	1.2777	0.39582	1.03946	2.46468	0.187928			0.745229	0.0962609	0.157613	0.0743154	0.0386051	0.0190665			0.673582	0.0824615	0.0521642	0.165097	0.043006	0.0887682
											1.05095	0.634726	0.212656	0.225582	0.101721	0.0447502			1.9559	1.05109	1.01371	0.975452	0.511711	0.626151			0.628006	0.114655	0.0275404	0.0533085	0.0250949	0.279443			0.816547	0.801757	0.0409759	0.02248	0.103592	0.0820471
	St Dev		0'	2.5'	5'	10'	20'	30'			2.44344	0.960634	0.380665	0.0781262	0.0509846	0.0526475			1.30773	0.868346	0.0805379	1.68661	0.20076	0.366996			0.360033	0.163017	0.0654182	0.109096	0.018048	0.0683607			0.979326	0.119066	0.0358742	0.0287055	0.0600875	0.0253698
		siControl	0.333084	0.321686	0.414014	0.131769	0.086913	0.0733229			0.763288	1.24855	0.230124	0.0893134	0.100105	0.0579491			0.896457	0.286658	0.946126	1.08949	0.20464	0.247013			0.29576	0.0650751	0.166769	0.172335	0.003415	0.0264865			0.75373	0.204096	0.048857	0.0538459	0.0652326	0.0520092
		siB56pool	1.00051	0.587138	0.62653	0.56237	0.468625	0.479404			0.668005	0.845631	0.231414	0.0597769	0.0522382	0.08039			2.22757	1.5301	0.0783806	0.730832	0.587371	0.130619			0.520777	0.162016	0.126799	0.0444443	0.0409606	0.0631211			0.763504	0.152783	0.0978323	0.0896305	0.159969	0.0315353
		siB56pool + B56γ	0.341034	0.341534	0.145559	0.0900321	0.0590985	0.0561268			0.872138	0.61994	0.257346	0.456274	0.0902922	0.0426495			1.46428	0.806445	1.71697	1.42244	0.150875	0.502524			0.641307	0.218694	0.113092	0.0713416	0.0370886	0.0377521			0.816904	0.199118	0.0531082	0.0595636	0.037416	0.0358994
		siB56pool + B56α	0.819568	0.253844	0.222553	0.0934446	0.0621388	0.0851602		Exp 2	0.7525	0.130916	0.419679	0.0663743	0.044844	0.123647		Exp 2	2.49235	1.58529	2.16866	1.7129	0.679062	0.218962		Exp 2	1.03416	0.259343	0.103166	0.105745	0.111374	0.0890753		Exp 2	1.64819	0.384182	0.171611	0.0747161	0.133396	0.0752197
											1.1658	0.130307	0.727915	0.0917965	0.184275	0.101128			2.74126	1.74361	1.2418	0.182242	0.732796	0.256078			0.801618	0.223247	0.105759	0.122591	0.145655	0.0578688			1.41031	0.420832	0.122235	0.0351043	0.070709	0.0510631
											0.833754	0.121722	0.898309	0.0955295	0.0607168	0.0643174			1.45791	2.38447	1.49808	0.874799	0.0745992	0.119711			1.16546	0.0555782	0.110349	0.0557901	0.171898	0.0160911			1.27269	0.201915	0.110282	0.090906	0.020696	0.0769766
Mann-Whitney Test	P value		0'	2.5'	5'	10'	20'	30'			1.10131	0.173227	0.936716	0.107588	0.0582686	0.0392184			3.7161	1.78635	1.20421	0.525161	0.0489622	1.98101			0.753254	0.198003	0.12289	0.117968	0.0630796	0.0844148			0.634456	0.525486	0.238227	0.0925476	0.258901	0.0453021
		siControl									0.663481	0.113101	0.854141	0.239242	0.0652076	0.308944			3.42499	0.515717	1.20534	1.85849	0.0849606	1.75736			0.667652	0.259704	0.170089	0.0712392	0.040133	0.0662904			0.999802	0.176769	0.122814	0.0471356	0.0886411	0.0382427
		siB56pool									0.933518	0.258964	0.739915	0.262695	0.0679694	0.0776306			3.32477	0.531386	1.03346	0.527703	0.238954	0.225669			1.10187	0.228502	0.204805	0.121899	0.12522	0.183563			1.19934	0.262829	0.177933	0.041982	0.0989756	0.160576
		siB56pool + B56γ vs siB56pool	<0.0001	<0.0001	<0.0001	<0.0001	<0.0001	<0.0001			0.704549	0.161575	0.540185	0.278825	0.0881563	0.0601003			2.32051	1.09535	1.18027	0.163845	0.192215	0.0807694			1.65304	0.237293	0.154328	0.280475	0.0579054	0.0403331			0.748403	0.35019	0.0654838	0.12142	0.0585571	0.0468877
		siB56pool + B56α vs siB56 pool	<0.0001	<0.0001	<0.0001	<0.0001	<0.0001	<0.0001			0.897572	0.504545	0.806854	0.139865	0.0845309	0.122995			2.65266	0.802158	1.02359	0.136984	0.286557	0.195245			0.56853	0.293573	0.211987	0.0465971	0.0524671	0.107432			2.30066	0.27181	0.0633896	0.291218	0.060031	0.0136118
											1.49061	0.185068	0.399618	0.219943	0.0802547	0.0944268			1.84718	1.4774	2.28226	0.416315	0.998365	0.379179			0.576185	0.222899	0.0992458	0.113565	0.0900291	0.0682384			0.84197	0.255179	0.0882842	0.0975786	0.0521414	0.064593
											1.45691	0.517373	0.813318	0.0943684	0.0482675	0.341569			3.23004	1.03086	1.37269	0.370175	0.630514	0.226014			0.791759	0.312142	0.13729	0.211685	0.0950052	0.0586002			0.838428	0.260097	0.442204	0.0408236	0.0861791	0.143921
										Exp 3	0.909186	0.109999	0.0902775	0.035265	0.0591568	0.107327		Exp 3	1.31924	0.230204	0.616546	0.567412	0.111106	0.0745171		Exp 3	0.673526	0.179766	0.0758536	0.0619346	0.0179261	0.017103		Exp 3	0.455551	1.2277	0.0810213	0.0768681	0.0354589	0.042272
											1.26425	0.145121	0.234921	0.0274608	0.0576007	0.0739308			1.38402	1.03274	0.377338	0.0832193	0.0639094	0.128469			0.726429	1.05198	0.509135	0.0675926	0.0848465	0.0588187			0.443369	0.597373	0.0678357	0.131674	0.027022	0.0251585
											0.799168	0.185041	0.0845343	0.0780365	0.0903473	0.0138717			0.939416	1.09961	1.06782	0.164916	0.106812	0.123271			0.984863	0.125801	0.168955	0.359416	0.074302	0.0165324			0.37504	0.126098	0.513256	0.357017	0.0695667	0.058195
											0.889001	0.125221	0.066598	0.220694	0.0562295	0.0520889			0.938195	1.01268	1.03602	0.523825	0.119168	0.960847			0.713385	0.608252	0.120135	0.0541984	0.0300852	-0.003016			0.616592	0.220203	0.129572	0.185006	0.0495406	0.0321114
											1.1621	0.153829	0.30769	0.0892251	0.0970217	0.0342417			1.54061	1.15848	0.903763	0.102198	0.302582	0.0619948			0.622622	0.111833	0.124337	0.0552822	0.285621	0.132978			0.289485	0.0738979	0.0610407	0.11038	0.00890406	0.355882
											1.46824	0.391663	0.334043	0.0464698	0.047857	0.0229826			1.03766	1.01607	0.556267	0.725764	1.50838	0.0361477			1.13251	0.10623	0.0977566	0.0920436	0.0657023	0.0317061			0.258866	0.226122	0.0814006	0	0.123405	0.177732
											0.753993	0.0586268	0.230556	0.0596348	0.114637	0.0632935			0.532111	1.47588	0.075087	0.662207	0.0645931	1.03873			0.689046	0.162836	0.486719	0.0242893	0.049922	0.103149			0.748484	0.776091	0.0730741	0.0585238	0.0368771	0.0191642
											0.800288	0.124574	0.066736	0.03854	0.0326405	0.0214787			1.52842	1.06754	0.791804	1.043	0.331153	0.160441			0.566313	0.375101	0.262008	0.0612457	0.069323	0.0542149			0.432167	0.102533	0.0520952	0.0678243	0.041159	0.0471518
											0.846071	0.122599	0.231256	0.0514007	0.0196586	0.010828			1.02445	0.89583	0.267959	0.0671703	0.0833501	0.0860095			1.21894	0.355012	0.257558	0.0306119	0.0730159	0.046249			0.986907	0.202259	0.0920828	0.0754517	0.0469917	0.028518
											1.1077	0.148174	0.148912	0.098101	0.0714154	0.0291168			2.06903	0.286436	0.148923	0.244238	0.152232	0.861754			0.53405	0.139301	0.112473	0.104431	-0.0112999	0.0571771			0.53862	0.219116	0.0408591	0.172213	0.0550002	0.169338
										Exp 4	0.918987	0.757622	2.03337	0.216948	0.102287			Exp 4	2.49851	0.307549	1.55582	0.392176	0.01521			Exp 4	1.23702	0.961714	0.477888	0.181061	0.0591204			Exp 4	2.41634	0.565055	1.15792	0.423871	0.0777526
											1.25363	0.186685	1.18652	0.145365	0.199701				4.80962	2.7082	0.696852	1.03633	0.246145				1.59849	0.471446	0.458698	0.158351	0.030813				2.92181	0.222151	0.177688	0.141022	0.0746715
											0.821242	0.249345	0.234268	0.180552	0.172255				2.67017	0.305475	0.26703	1.14798	0.112561				1.14649	0.763882	0.445217	0.336145	0.161945				1.61447	0.389165	0.341224	0.0751414	0.124679
											1.32769	0.191239	0.532434	0.209603	0.292953				3.54226	0.263692	0.249321	2.03348	0.141778				0.812028	0.467952	0.518157	0.156653	0.0311025				1.63705	0.470081	0.464574	0.19429	0.228867
											0.927633	0.239705	0.832452	0.207789	0.497028				2.16767	0.411073	1.50716	0.171815	0.40263				0.86646	0.702821	0.494536	0.245158	0.0914388				2.77901	0.583665	0.690564	0.255717	0.231502
											1.05656	0.159289	1.02168	0.405669	0.143405				1.75059	1.3926	0.354639	1.52872	0.159129				1.04243	0.627455	0.245937	0.136902	0.173236				3.61284	0.871537	0.465109	0.202104	0.10424
											0.55792	0.279946	1.22155	0.319129	0.139747				2.39919	0.96256	0.335832	0.179428	0.304194				1.65591	0.960907	0.288731	0.190908	0.0951475				2.68409	0.696397	0.246275	0.280741	0.172511
											0.901841	0.173387	0.299751	0.545317	0.106019				3.90604	0.6534	2.13955	0.235263	0.0824307				1.1522	1.44934	0.377596	0.328405	0.188468				2.05411	0.472345	0.130397	0.152345	0.00185446
											1.31594	0.409161	0.9751	0.521398	0.114361				3.39867	0.182515	1.79858	0.129987	0.0987847				0.579489	0.849712	0.366552	0.263053	0.131022				2.02892	0.173431	0.212063	0.15582	0.0741451
											0.918563	0.307222	0.150773	0.234584	0.0115481				3.81521	1.91201	1.78691	0.298007	0.119629				1.11822	1.06871	0.281307	0.198273	0.0736177				1.83871	0.473284	0.249241	0.196423	0.0793174
Fig1 - Supp 4C	(the cumulative mitotic exit is calculated from 50 cells)							Fig1 - Supp 4D	(for each experiment the average values are calculated from at least 100 cells)
	Time	siControl	siB56pool	siB56pool + B56γ	siB56pool + B56α						None	Mild	Intermediate	Severe				None	Mild	Intermediate	Severe
	0	0	0	0	0				Exp 1	siControl	63	22	11	4		Mean	siControl	71.051	15.7995	9.93022	3.2192
	4	0	0	0	0					siB56pool	18	16	7	59			siB56pool	17.9349	9.20724	6.29235	66.5655
	8	0	0	0	0					siB56pool + B56γ	47	29	17	7			siB56pool + B56γ	66.6823	16.0861	11.8136	5.41804
	12	0	4	0	0					siB56pool + B56α	50	26	18	6			siB56pool + B56α	69.8908	16.4188	10.6762	3.01408
	16	0	8	2	2
	20	0	14	10	12						None	Mild	Intermediate	Severe				None	Mild	Intermediate	Severe
	24	8	20	26	20				Exp 2	siControl	78.3582	13.4328	5.97015	2.23881		St Dev	siControl	7.70608	5.41962	3.54827	0.897403
	28	24	22	50	34					siB56pool	32.6797	8.49673	7.18954	51.634			siB56pool	14.7775	6.46684	1.39307	19.828
	32	30	24	56	40					siB56pool + B56γ	78.7611	9.73451	7.9646	3.53982			siB56pool + B56γ	17.1916	11.1843	4.66381	1.74901
	36	42	26	64	50					siB56pool + B56α	82.3529	8.82353	7.84314	0.980392			siB56pool + B56α	17.4088	8.75874	6.39649	2.64181
	40	50	26	74	52
	44	58	26	78	54						None	Mild	Intermediate	Severe
	48	60	26	82	60				Exp 3	siControl	71.7949	11.9658	12.8205	3.4188
	52	60	26	82	60					siB56pool	3.125	3.125	4.6875	89.0625
	56	64	26	82	68					siB56pool + B56γ	74.2857	9.52381	10.4762	5.71429
	60	64	26	84	68					siB56pool + B56α	77.3196	14.433	6.18557	2.06186
	64	68	26	84	70
	68	68	26	84	70
	72	68	28	86	70
	76	70	28	86	70
	80	70	28	86	70
	84	70	28	86	70
	88	70	28	86	70
	92	70	28	86	70
	96	70	28	86	70
	100	70	28	86	70
	104	70	28	86	70
	108	72	28	86	70
	112	72	28	86	70
	116	72	28	86	70
	120	72	28	86	72
	124	72	28	86	72
	128	72	28	86	72
	132	72	28	86	72
	136	72	28	86	72
	140	72	28	86	72
	144	72	28	86	72
	148	72	28	86	72
	152	72	28	86	72
	156	72	28	86	72
	160	72	28	86	72
	164	72	28	86	72
	168	72	28	86	72
	172	72	28	86	72
	176	72	28	86	72
	180	72	28	86	72
	184	72	28	86	72
	188	72	28	86	72
	192	72	28	86	72
	196	72	28	86	72
	200	72	30	86	72
	204	72	30	86	72
	208	72	30	86	72
	212	72	32	86	72
	216	72	32	86	72
	220	72	32	86	72
	224	72	32	86	72
	228	74	32	86	72
	232	74	32	86	72
	236	74	32	86	72
	240	74	32	86	72
	244	74	32	86	72
	248	74	32	86	72
	252	74	32	86	72
	256	76	32	86	72
	260	76	32	86	72
	264	76	32	86	72
	268	76	32	86	72
	272	78	32	86	72
	276	84	32	86	72
	280	84	32	86	72
	284	84	32	86	72
	288	84	32	86	72
	292	84	32	86	72
	296	84	32	86	72
	300	84	32	86	72
	304	84	32	86	72
	308	84	32	86	72
	312	84	32	86	72
	316	84	32	86	72
	320	86	32	88	72
	324	86	32	88	72
	328	86	32	88	72
	332	86	34	88	72
	336	86	34	88	72
	340	86	34	88	72
	344	86	34	88	72
	348	86	34	88	72
	352	86	34	88	72
	356	86	34	88	72
	360	86	34	88	72
	364	86	34	88	72
	368	86	34	88	72
	372	86	34	88	72
	376	86	34	88	72
	380	86	34	88	72
	384	86	34	88	72
	388	86	34	88	72
	392	86	34	88	72
	396	86	34	88	72
	400	86	34	88	72
	404

## Sheet: Fig1 - Supp 5
Fig1 - Supp 5C
		enB56α	exB56α			enB56α	exB56α
	Exp 1	0.861359	4.59948		Mean	1	4.09403
		1.41433	5.09912		St Dev	0	1.78287
		1.70245	5.49417	Mann-Whitney test	P value		<0.0001
		0.187647	5.16855
		0.386609	5.632
		0.636243	5.43736
		0.319538	2.7417
		2.13196	8.16247
		1.14136	5.51342
		1.2185	6.43466
	Exp 2	0.688296	1.58301
		1.09485	1.80282
		0.983086	2.54922
		0.49134	1.69024
		0.985536	1.29791
		1.42441	1.91998
		0.714036	2.01654
		1.0673	3.36107
		1.30419	1.34177
		1.24695	3.12906
	Exp 3	1.2751	3.57732
		1.05287	4.28961
		0.584475	3.36893
		0.696301	4.49763
		1.41846	6.00802
		1.06932	4.7496
		0.96532	5.62811
		1.2337	4.85363
		0.758638	6.07782
		0.94582	4.79552
Fig1 - Supp 5D	(for each lineplot experiment the average values are displayed from 50 KT pairs from a total of 10 cells)
	Exp 1	µm	enB56α	SGO2	CENP-C		µm	exB56α	SGO2	CENP-C			Mean	µm	enB56α	SGO2	CENP-C		Mean	µm	exB56α	SGO2	CENP-C
		0	0.300055	0.0321665	0.212108		0	1.50449	0.0466208	0.306007				0	0.239415	0.0355734	0.262876			0	1.08799	0.0388845	0.254846
		0.0645	0.340557	0.0506147	0.463917		0.0645	1.93115	0.0760701	0.703422				0.0645	0.280569	0.0581358	0.536975			0.0645	1.42339	0.0647344	0.56024
		0.129	0.393116	0.079702	0.774647		0.129	2.39991	0.124117	1.19841				0.129	0.336719	0.0974854	0.835256			0.129	1.77677	0.107631	0.921838
		0.1935	0.455392	0.128028	0.961193		0.1935	2.8263	0.204952	1.47711				0.1935	0.410702	0.1665	0.968173			0.1935	2.07146	0.177205	1.10482
		0.258	0.541167	0.21604	0.880131		0.258	3.24267	0.344227	1.32719				0.258	0.516218	0.285624	0.83723			0.258	2.32187	0.28972	0.965333
		0.3225	0.66144	0.365833	0.622624		0.3225	3.784	0.562906	0.892943				0.3225	0.662699	0.471141	0.563752			0.3225	2.62963	0.45497	0.633803
		0.387	0.799399	0.577057	0.363641		0.387	4.44403	0.828744	0.490578				0.387	0.826273	0.701652	0.320741			0.387	3.01773	0.648574	0.340154
		0.4515	0.92924	0.804654	0.205733		0.4515	4.94162	1.04884	0.268306				0.4515	0.949465	0.894632	0.189397			0.4515	3.35093	0.808282	0.187654
		0.516	0.985984	0.952809	0.162661		0.516	5.00607	1.11366	0.229207				0.516	0.973274	0.95923	0.170468			0.516	3.42786	0.85221	0.171514
		0.5805	0.944548	0.947617	0.220682		0.5805	4.62999	0.99449	0.360211				0.5805	0.885214	0.865198	0.251898			0.5805	3.21654	0.759609	0.281104
		0.645	0.831919	0.786228	0.378546		0.645	4.06914	0.759737	0.66169				0.645	0.741209	0.668895	0.428037			0.645	2.85795	0.583217	0.512344
		0.7095	0.71245	0.56347	0.621231		0.7095	3.59494	0.521461	1.06993				0.7095	0.607854	0.460888	0.659736			0.7095	2.53043	0.403906	0.80974
		0.774	0.621905	0.37359	0.854649		0.774	3.22262	0.33757	1.37589				0.774	0.511715	0.303064	0.850864			0.774	2.2789	0.26668	1.02083
		0.8385	0.547801	0.247678	0.935548		0.8385	2.82848	0.219519	1.39768				0.8385	0.440267	0.201348	0.887094			0.8385	2.03109	0.177312	1.01814
		0.903	0.481972	0.169597	0.821603		0.903	2.36505	0.146789	1.10988				0.903	0.37936	0.136629	0.750151			0.903	1.72417	0.120373	0.795726
		0.9675	0.422031	0.121359	0.568564		0.9675	1.92029	0.103238	0.713817				0.9675	0.327697	0.0955104	0.51951			0.9675	1.39513	0.0846656	0.514694
		1.032	0.377373	0.0889346	0.329198		1.032	1.62662	0.0838511	0.418841				1.032	0.270447	0.0631825	0.31326			1.032	1.17394	0.0679185	0.32738
	Exp 2	µm	enB56α	SGO2	CENP-C		µm	exB56α	SGO2	CENP-C			St Dev	µm	eB56α	SGO2	CENP-C		St Dev	µm	exB56α	SGO2	CENP-C
		0	0.177125	0.0461279	0.325157		0	0.720882	0.0328367	0.216399				0	0.0614818	0.00932984	0.057397			0	0.394133	0.00704543	0.0461374
		0.0645	0.226192	0.0798133	0.641857		0.0645	0.936901	0.0545077	0.466163				0.0645	0.0573887	0.0190641	0.0931413			0.0645	0.497466	0.0108239	0.126022
		0.129	0.286893	0.134232	0.918562		0.129	1.14513	0.0901331	0.733685				0.129	0.0534158	0.0318291	0.0745939			0.129	0.62743	0.0170145	0.244656
		0.1935	0.364086	0.221261	0.967821		0.1935	1.28403	0.147503	0.829084				0.1935	0.0456833	0.0487042	0.00716182			0.1935	0.771653	0.0287745	0.334626
		0.258	0.478912	0.359912	0.746411		0.258	1.36738	0.242001	0.68483				0.258	0.0329155	0.0720513	0.078691			0.258	0.938098	0.0514497	0.328818
		0.3225	0.646588	0.566087	0.45188		0.3225	1.47652	0.380602	0.431371				0.3225	0.0167764	0.100528	0.0969289			0.3225	1.15374	0.0956754	0.235953
		0.387	0.837912	0.803314	0.237593		0.387	1.64751	0.533101	0.228324				0.387	0.0233431	0.114858	0.0720209			0.387	1.3991	0.158083	0.13532
		0.4515	0.967371	0.965343	0.144473		0.4515	1.81415	0.645684	0.137253				0.4515	0.0191711	0.0820588	0.0393847			0.4515	1.56443	0.212584	0.0705697
		0.516	0.962706	0.953983	0.157234		0.516	1.86624	0.663711	0.151632				0.516	0.0117859	0.0101216	0.0184232			0.516	1.56998	0.233676	0.0507618
		0.5805	0.818859	0.776665	0.271363		0.5805	1.7756	0.578102	0.266684				0.5805	0.0631377	0.0856399	0.0273081			0.5805	1.4274	0.213264	0.0729738
		0.645	0.635523	0.549448	0.478847		0.645	1.62532	0.442908	0.468296				0.645	0.0990505	0.118404	0.0501638			0.645	1.22205	0.161489	0.132913
		0.7095	0.494883	0.364226	0.717664		0.7095	1.49642	0.312378	0.689427				0.7095	0.109025	0.0997536	0.0510664			0.7095	1.04959	0.106944	0.225542
		0.774	0.406942	0.248329	0.870477		0.774	1.3989	0.215092	0.804183				0.774	0.107584	0.0641062	0.0217526			0.774	0.913527	0.0634793	0.309964
		0.8385	0.34588	0.177251	0.837577		0.8385	1.28716	0.149664	0.736407				0.8385	0.101601	0.0401336	0.0489941			0.8385	0.772051	0.0371336	0.341311
		0.903	0.288732	0.124645	0.648128		0.903	1.1106	0.103832	0.528499				0.903	0.0971754	0.0289039	0.0906879			0.903	0.627673	0.0231184	0.293516
		0.9675	0.229358	0.0831724	0.419489		0.9675	0.885746	0.0742306	0.325252				0.9675	0.0963991	0.0223932	0.0866264			0.9675	0.517453	0.0161249	0.194464
		1.032	0.154245	0.0507775	0.213503		1.032	0.715705	0.0577293	0.195573				1.032	0.111853	0.0223069	0.0928199			1.032	0.455485	0.013976	0.116974
	Exp 3	µm	enB56α	SGO2	CENP-C		µm	exB56α siControl	SGO2	CENP-C
		0	0.241064	0.0284258	0.251364		0	1.0386	0.037196	0.242132
		0.0645	0.274958	0.0439795	0.50515		0.0645	1.40212	0.0636256	0.511135
		0.129	0.330147	0.0785222	0.812558		0.129	1.78526	0.108642	0.833416
		0.1935	0.412627	0.150211	0.975504		0.1935	2.10407	0.179159	1.00828
		0.258	0.528575	0.280921	0.885146		0.258	2.35557	0.282932	0.883977
		0.3225	0.68007	0.481502	0.616753		0.3225	2.62837	0.421403	0.577095
		0.387	0.841508	0.724584	0.36099		0.387	2.96165	0.583878	0.301561
		0.4515	0.951785	0.913901	0.217985		0.4515	3.29702	0.730321	0.157404
		0.516	0.971131	0.970898	0.191509		0.516	3.41126	0.779261	0.133702
		0.5805	0.892234	0.871313	0.26365		0.5805	3.24404	0.706234	0.216416
		0.645	0.756185	0.67101	0.426717		0.645	2.8794	0.547007	0.407047
		0.7095	0.616228	0.454969	0.640312		0.7095	2.49994	0.37788	0.669865
		0.774	0.506298	0.287272	0.827468		0.774	2.21518	0.247379	0.882432
		0.8385	0.42712	0.179116	0.888157		0.8385	1.97764	0.162753	0.920342
		0.903	0.367376	0.115643	0.780721		0.903	1.69687	0.110497	0.748801
		0.9675	0.331701	0.0819998	0.570478		0.9675	1.37936	0.0765286	0.505015
		1.032	0.279722	0.0498354	0.397079		1.032	1.1795	0.062175	0.367726

## Sheet: Fig2 - Supp 1
Fig2 - Supp 1B
		Control		CB-Sgo1				Control		CB-Sgo1
		CB-Sgo1	B56α	CB-Sgo1	B56α			CB-Sgo1	B56α	CB-Sgo1	B56α
	Exp 1	0.00200324	1.5317	0.725547	3.30662		Mean	0.00162894	1	1	2.90726
		0.00184257	1.11052	0.218951	0.904457		St Dev	0.00105094	0	0	1.16427
		0.00189806	0.903279	1.3073	0.882893	Mann-Whitney test	P value				<0.0001 (vs B56α in Control)
		0.000938763	0.608112	0.972179	0.170694
		0.00188823	0.561279	1.16668	0.784211
		0.000673354	0.592852	0.4112	0.937933
		0.0014576	0.880823	0.555476	1.26239
		0.0022511	1.48714	3.0552	2.90303
		0.00249657	1.43499	0.691748	1.83929
		0.000855089	0.889302	0.895731	3.82874
	Exp 2	0.00422153	0.895509	1.22066	4.51027
		-0.000143587	0.905864	0.915507	5.46891
		0.00108282	1.06014	0.858755	2.41282
		-0.000290915	1.2139	1.04587	3.40491
		0.000603286	0.745251	0.919949	2.87902
		0.00100253	1.37378	0.607293	1.26323
		0.00129857	1.16008	0.689955	2.9
		0.000869407	0.94823	1.25262	3.05316
		0.000616914	0.729737	1.44647	7.1673
		0.000500473	0.967517	1.04292	5.52323
	Exp 3	0.00230502	1.25798	1.25001	5.35848
		0.00110165	0.892571	0.525081	1.13454
		0.000837976	0.753506	1.23789	4.99326
		-0.000390704	1.23907	0.766912	2.38521
		0.000968943	1.37916	1.17062	3.79191
		0.000668317	1.146	1.54795	4.66227
		-1.96719e-05	0.573083	0.706468	4.30094
		0.000695236	0.885409	1.00828	5.56969
		0.00129317	0.774199	0.897672	3.62618
		0.000520808	1.09902	0.889118	3.63047
	Exp 4	0.00451109	1.06109	0.810319	0.681737
		0.00227273	0.962173	0.71672	1.56823
		0.00224494	0.879615	1.40217	4.12928
		0.0032184	1.00789	0.628365	1.47348
		0.00186028	0.85773	1.06893	2.38345
		0.00294862	0.814905	1.24012	2.22584
		0.00364385	1.11948	1.10915	3.41205
		0.00263598	1.00678	1.02124	2.24227
		0.00296176	0.782011	0.815359	2.63087
		0.00481373	1.50831	1.18761	0.687274
Fig2 - Supp 1D
		Control		CB-Sgo1				Control		CB-Sgo1
		CB-Sgo1	B56γ	CB-Sgo1	B56γ			CB-Sgo1	B56γ	CB-Sgo1	B56γ
	Exp 1	0.000662445	1.17031	1.34889	0.785705		Mean	0.000767165	1	1	9.07573
		0.000759141	1.51327	0.928504	2.45671		St Dev	0.000327687	0	0	6.73921
		0.000564415	0.449807	1.44389	2.29719	Mann-Whitney test	P value				<0.0001 (vs B56γ Control)
		0.000557515	0.758988	1.12034	4.03905
		0.000389704	0.626505	0.905774	1.91162
		0.000193446	0.510099	0.444457	3.97021
		0.000643354	1.39476	1.37352	7.05228
		0.000653754	1.23126	1.03739	8.27837
		0.000527585	1.10173	0.000303074	0.450504
		0.00072568	1.24328	1.39693	6.89646
	Exp 2	0.000400935	0.468003	0.812704	3.97068
		0.000684275	1.77326	1.60084	13.1566
		0.000483173	0.650271	0.863506	4.80411
		0.000509567	1.10875	1.28975	1.57475
		0.00134751	1.11116	0.860794	2.71754
		0.000309235	1.2874	0.803003	3.94622
		0.00026408	1.25118	1.06521	1.9369
		4.40746e-05	0.458201	0.849312	2.36704
		0.00606633	1.3621	0.991981	3.59137
		0.000732567	0.52967	0.862896	0.89563
	Exp 3	0.000544982	0.786246	1.08715	14.0238
		0.00466005	0.511892	1.28407	33.3787
		0.000409044	1.0139	1.12363	24.6157
		-0.000306736	1.34479	0.875908	24.4505
		0.000451041	0.76627	0.525608	4.59725
		0.00179436	1.21751	1.22639	24.5244
		-0.000180521	0.341219	0.942605	8.50958
		0.000856703	1.64828	0.689134	14.7604
		0.00076427	0.597538	1.60311	28.1541
		0.00104831	1.77236	0.642401	2.84301
	Exp 4	0.0006018	0.753985	0.855424	9.89445
		0.000696102	0.797562	0.947875	8.25606
		0.000600847	1.15495	1.22443	18.2462
		-0.000196449	0.851069	1.00248	14.0596
		0.000465041	1.20775	1.16865	5.49579
		-0.000288748	2.17529	1.28522	18.5588
		0.000800959	0.880645	0.926613	3.26689
		0.000512494	0.610497	0.935388	6.53481
		0.00035333	0.564102	0.905383	12.385
		0.00058093	1.00416	0.748542	9.37535

[truncated: 5 more sheets: Fig3 - Supp 1, Fig3 - Supp 2, Fig5 - Supp 1, Fig5 - Supp 2, Fig6 - Supp 1]
